# Supplementary material for: From lipid profiles to disease onset: Triglycerides as predictive biomarkers in endometriosis
Source: Medicine (Baltimore). 2026 Mar 6;105(10):e47910. doi: 10.1097/MD.0000000000047910 (PMC12975256; doi:10.1097/MD.0000000000047910)
Supplement: Supplementary file 1 [file medi-105-e47910-s001.xlsx]

## Sheet: Table S1
	SNP	effect_allele.exposure	other_allele.exposure	beta.exposure	beta.outcome	eaf.outcome	chr	pos	se.outcome	pval.outcome	pos.exposure	se.exposure	pval.exposure	F
1	rs1009360	C	T	-0.0187622	-0.0152	0.4089	2	65276049	0.0179	0.394	65276049	0.00208693	2.46e-19	80.8261
2	rs10152471	A	G	-0.01244	0.0237	0.419	15	101890913	0.0178	0.1823	101890913	0.00210717	3.55e-09	34.8531
3	rs10172544	A	C	-0.0119131	-0.025	0.3802	2	85788270	0.0181	0.1687	85788270	0.00209084	1.21e-08	32.4644
4	rs1037117	A	G	0.0196074	0.0166	0.2868	15	102068658	0.0194	0.3905	102068658	0.00236117	1.01e-16	68.9581
5	rs10422861	T	C	-0.0212189	0.0136	0.6579	19	33894846	0.0185	0.4605	33894846	0.00218164	2.33e-22	94.5975
6	rs10519336	A	G	0.0128287	-0.0229	0.3192	5	112480104	0.0189	0.2252	112480104	0.00233291	3.82e-08	30.2391
7	rs10750766	A	C	0.0203059	0.0058	0.7381	11	65473798	0.02	0.770501	65473798	0.00228713	6.78e-19	78.8248
8	rs10786114	T	C	-0.0288427	-0.0058	0.8574	10	95309022	0.0251	0.8189	95309022	0.00309145	1.06e-20	87.0457
9	rs10795464	A	G	0.0118037	0.0013	0.4143	10	17255095	0.0178	0.9438	17255095	0.00210816	2.16e-08	31.3494
10	rs10797119	C	T	0.016317	0.0042	0.5107	9	92202495	0.0176	0.81	92202495	0.00206211	2.52e-15	62.6119
11	rs10822163	G	C	-0.0307633	-0.0049	0.4725	10	65124098	0.0176	0.778099	65124098	0.00205115	7.55e-51	224.942
12	rs10838681	A	G	-0.0279979	0.0208	0.3556	11	47275064	0.0189	0.2704	47275064	0.00233347	3.62e-33	143.962
13	rs10857292	C	A	-0.0134535	-0.0122	0.2757	4	157618372	0.0196	0.5321	157618372	0.00213557	2.98e-10	39.6865
14	rs10872918	A	C	0.0157587	-0.013	0.1795	14	39702975	0.0228	0.5681	39702975	0.00289011	4.96e-08	30.7312
15	rs10882098	T	C	-0.0128067	-0.0084	0.4745	10	94444793	0.0175	0.6298	94444793	0.00208763	8.54e-10	37.6329
16	rs10889334	G	C	-0.0809441	-0.0108	0.2624	1	62957199	0.02	0.5872	62957199	0.0021465	1e-200	1422.03
17	rs10957299	G	T	-0.0113861	-0.0038	0.5219	8	64795941	0.0175	0.8289	64795941	0.00208459	4.71e-08	30.8338
18	rs11030102	G	C	0.0174596	-0.0355	0.2503	11	27681596	0.0203	0.0801106	27681596	0.00234779	1.03e-13	55.3032
19	rs11045171	G	A	-0.0272994	-0.004	0.2177	12	20470199	0.0213	0.8496	20470199	0.00258476	4.48e-26	111.549
20	rs11045866	C	A	0.0259516	0.045	0.2955	12	21367382	0.0193	0.0199099	21367382	0.00288533	2.38e-19	80.8979
21	rs11057837	T	C	0.0214325	0.0025	0.1215	12	125311720	0.027	0.9274	125311720	0.00338875	2.54e-10	40.0006
22	rs11064281	G	T	0.015914	0.0119	0.1632	12	6721425	0.0236	0.6155	6721425	0.00271592	4.64e-09	34.334
23	rs11078597	C	T	0.020974	-0.0339	0.1898	17	1618363	0.0224	0.1299	1618363	0.00262464	1.34e-15	63.8591
24	rs11122450	G	T	-0.0501689	-0.0242	0.5626	1	230301811	0.0177	0.1697	230301811	0.00210799	3.39e-125	566.412
25	rs11206374	A	G	0.0267486	0.0016	0.2129	1	40048009	0.0215	0.942	40048009	0.00245565	1.25e-27	118.65
26	rs11229043	T	C	0.0167262	0.0146	0.1475	11	57271004	0.0249	0.5579	57271004	0.00305454	4.35e-08	30.9849
27	rs11240358	A	G	0.0136621	-0.0472	0.3748	1	205070573	0.0181	0.00913503	205070573	0.00210074	7.85e-11	42.2951
28	rs1133400	G	A	0.013433	-0.0543	0.1719	10	134459388	0.0234	0.0202899	134459388	0.0024606	4.78e-08	30.8033
29	rs114165349	C	G	0.084607	-0.0709	0.03755	1	27021913	0.0466	0.1276	27021913	0.00682282	2.59e-35	153.775
30	rs11429307	GT	G	0.0441232	0.0642	0.136	5	55857025	0.0256	0.01217	55857025	0.00261176	4.98e-64	285.409
31	rs11461788	GT	G	0.0145739	-0.0085	0.2766	8	106451248	0.0197	0.6665	106451248	0.00257134	1.45e-08	32.1242
32	rs11600815	A	G	-0.0325678	-0.014	0.0862	11	14797227	0.0316	0.6581	14797227	0.00475039	7.09e-12	47.0022
33	rs11620989	G	A	0.012199	0.0323	0.5777	14	69746345	0.0178	0.0697301	69746345	0.00210173	6.47e-09	33.6895
34	rs11644601	C	T	-0.0283355	0.0055	0.2854	16	15172118	0.0194	0.774901	15172118	0.00224212	1.31e-36	159.714
35	rs116843064	A	G	-0.225862	-0.0563	0.0271	19	8429323	0.0546	0.303	8429323	0.00746864	1e-200	914.541
36	rs11688682	C	G	-0.0158977	0.0181	0.2509	2	121347612	0.0204	0.3741	121347612	0.00239058	2.93e-11	44.2244
37	rs11781439	A	C	0.0155497	0.0387	0.1967	8	20573754	0.022	0.0784892	20573754	0.00264233	3.98e-09	34.6314
38	rs118178067	T	C	0.0242417	0.0212	0.03984	11	26167547	0.045	0.636999	26167547	0.0041975	7.68e-09	33.3538
39	rs11878235	A	G	-0.0141722	-0.0132	0.5491	19	7976698	0.0177	0.453799	7976698	0.00211492	2.07e-11	44.9042
40	rs11919048	T	C	0.0211812	0.0147	0.1559	3	170574165	0.0241	0.542199	170574165	0.00295591	7.74e-13	51.3474
41	rs12119979	G	C	0.0192999	0.0358	0.4507	1	219653657	0.0176	0.0417004	219653657	0.00205816	6.77e-21	87.933
42	rs12350739	A	G	-0.0131386	-0.034	0.5468	9	16885017	0.0176	0.05254	16885017	0.00211112	4.86e-10	38.7322
43	rs12424054	A	G	0.0205278	-0.0163	0.1762	12	107186747	0.0232	0.4818	107186747	0.00241803	2.08e-17	72.0711
44	rs12442886	C	T	0.0136723	0.0142	0.7594	15	72473611	0.0205	0.4895	72473611	0.00238488	9.87e-09	32.8662
45	rs12513287	T	C	0.0286392	0.016	0.1355	4	26065924	0.0258	0.5351	26065924	0.00278396	8.05e-25	105.827
46	rs12530679	G	A	-0.0114542	-0.0227	0.4905	7	106632113	0.0176	0.1978	106632113	0.00208439	3.9e-08	30.1975
47	rs12591786	T	C	-0.019122	-0.0185	0.09908	15	60902512	0.0296	0.5318	60902512	0.00284883	1.92e-11	45.054
48	rs12600110	C	T	-0.0161658	0.029	0.3395	16	962154	0.0186	0.1175	962154	0.00211006	1.84e-14	58.6955
49	rs12601665	G	C	-0.014814	0.0167	0.43	17	47322264	0.0177	0.3472	47322264	0.00208161	1.11e-12	50.6461
50	rs12680217	C	T	-0.0255529	-0.0167	0.1019	8	37397803	0.0292	0.5681	37397803	0.00448548	1.22e-08	32.4536
51	rs12880341	C	T	0.0221361	-0.0354	0.1346	14	64236191	0.0258	0.1707	64236191	0.00281402	3.65e-15	61.8797
52	rs12891	C	G	-0.0116507	-0.0123	0.3122	19	8327196	0.019	0.5194	8327196	0.00208273	2.22e-08	31.2923
53	rs12891477	T	C	0.0129574	-0.0136	0.4396	14	104332759	0.0177	0.4409	104332759	0.00212632	1.1e-09	37.1346
54	rs1292060	G	A	0.0137573	0.0478	0.3096	17	57913849	0.019	0.0117101	57913849	0.0022467	9.16e-10	37.4952
55	rs13066793	G	A	-0.0196496	-0.0524	0.08266	3	87037543	0.0323	0.1044	87037543	0.00357445	3.86e-08	30.2196
56	rs13098603	A	G	0.0117143	0.0333	0.32	3	47534109	0.0189	0.0779794	47534109	0.0021302	3.82e-08	30.2407
57	rs13108218	G	A	-0.0312286	-0.0116	0.6763	4	3443931	0.0188	0.5384	3443931	0.00212385	6.1e-49	216.201
58	rs13269725	G	A	0.0348458	-0.0186	0.0368	8	72459889	0.0466	0.6897	72459889	0.00382845	8.88e-20	82.8428
59	rs13389219	T	C	-0.0381233	-0.0032	0.3482	2	165528876	0.0185	0.8617	165528876	0.0021033	2.01e-73	328.533
60	rs1340819	C	A	-0.0120601	-0.0081	0.3261	13	29145323	0.0188	0.666699	29145323	0.00214986	2.03e-08	31.4689
61	rs134551	T	C	-0.0134189	0.0345	0.2762	22	28807625	0.0196	0.0786593	28807625	0.00216668	5.89e-10	38.357
62	rs1347188	G	A	0.0134816	-0.0405	0.2704	4	124743259	0.0199	0.0416102	124743259	0.00238232	1.52e-08	32.0245
63	rs1365297	G	A	-0.0164956	0.0279	0.1821	1	93858292	0.0227	0.2193	93858292	0.00264603	4.54e-10	38.8639
64	rs138033166	G	A	0.0545776	-0.2942	0.004358	2	119755849	0.1341	0.02828	119755849	0.0085246	1.53e-10	40.9903
65	rs139974673	C	T	0.146821	0.0995	0.005203	15	44027885	0.1215	0.4129	44027885	0.00656524	8.95e-111	500.121
66	rs140107293	G	A	-0.0247114	-0.0208	0.1403	10	5267191	0.0252	0.4093	5267191	0.00282254	2.04e-18	76.6504
67	rs1406754	T	G	-0.0215648	0.0075	0.4052	7	26396198	0.018	0.678	26396198	0.00210478	1.24e-24	104.973
68	rs141142383	T	C	-0.0266605	-0.0311	0.05682	1	149864493	0.038	0.413	149864493	0.00376413	1.41e-12	50.1658
69	rs141414463	T	C	0.214919	-0.0087	0.02382	11	116598315	0.0575	0.8795	116598315	0.00691543	1e-200	965.853
70	rs141469619	G	A	0.33102	0.0434	0.004111	11	116714293	0.144	0.763099	116714293	0.0108723	1e-200	926.97
71	rs142334475	A	G	-0.0926608	0.1722	0.003146	11	117088573	0.1567	0.2719	117088573	0.00965579	8.28e-22	92.0908
72	rs142958146	G	A	0.3028	0.3509	0.002155	11	116660008	0.1943	0.0708892	116660008	0.0126206	3.33e-127	575.641
73	rs143076454	A	G	0.0428904	0.053	0.01381	16	921179	0.0753	0.4815	921179	0.00758444	1.56e-08	31.9796
74	rs146496844	A	G	0.0593343	0.033	0.03005	20	39267671	0.0518	0.524	39267671	0.00847094	2.48e-12	49.0624
75	rs1468270	T	C	-0.0198091	-0.046	0.2205	17	46125191	0.0212	0.0299599	46125191	0.00256292	1.08e-14	59.7392
76	rs149137426	A	T	0.134098	0.0395	0.02608	11	116682668	0.0555	0.4763	116682668	0.00865901	4.28e-54	239.833
77	rs1494368	C	T	-0.0154119	-0.0355	0.3106	1	221004168	0.0189	0.0613197	221004168	0.0023061	2.34e-11	44.6638
78	rs1495743	C	G	-0.0377923	-0.0069	0.7493	8	18273300	0.0202	0.7319	18273300	0.00247301	1.01e-52	233.537
79	rs151235402	T	C	0.0545503	-0.0916	0.01626	20	569164	0.0698	0.1894	569164	0.00827872	4.42e-11	43.4178
80	rs1532085	G	A	-0.0320064	0.0025	0.5755	15	58683366	0.0177	0.8858	58683366	0.00210252	2.49e-52	231.736
81	rs154735	A	G	0.0245377	0.0343	0.08811	5	131437532	0.0308	0.2655	131437532	0.00421516	5.84e-09	33.8875
82	rs1567353	G	C	0.0141369	0.0142	0.3352	9	1033773	0.0185	0.4447	1033773	0.00222179	1.98e-10	40.4858
83	rs17052058	G	A	-0.0300712	-0.0301	0.09859	3	52344680	0.0293	0.3053	52344680	0.0026548	9.63e-30	128.303
84	rs17138358	C	G	0.014704	0.0144	0.2974	7	17920253	0.0191	0.4533	17920253	0.00209922	2.48e-12	49.0631
85	rs1728918	G	A	-0.0822974	-0.009	0.7629	2	27635463	0.0207	0.6637	27635463	0.00231989	1e-200	1258.45
86	rs17326656	T	G	0.019274	-0.0364	0.1633	2	48962291	0.0238	0.1272	48962291	0.0024224	1.77e-15	63.307
87	rs174574	C	A	-0.0508369	-0.0016	0.5866	11	61600342	0.0178	0.9265	61600342	0.00216775	1.28e-121	549.971
88	rs1765142	A	C	-0.0121676	-0.0743	0.6735	11	30378559	0.0187	6.93e-05	30378559	0.00217484	2.21e-08	31.3008
89	rs1790099	T	C	0.0155044	0.0337	0.7368	12	123656533	0.02	0.0923103	123656533	0.00226187	7.15e-12	46.9867
90	rs1800978	G	C	-0.0281562	0.0186	0.1039	9	107665978	0.0288	0.5191	107665978	0.0031285	2.26e-19	80.9983
91	rs1801689	C	A	-0.0613933	0.1184	0.009748	17	64210580	0.0886	0.1813	64210580	0.00602194	2.09e-24	103.937
92	rs186696265	T	C	-0.109017	0.0169	0.0164	6	161111700	0.0699	0.8091	161111700	0.00849708	1.11e-37	164.607
93	rs188247550	T	C	-0.137948	-0.0889	0.05133	19	19396616	0.0404	0.0276701	19396616	0.00932262	1.53e-49	218.955
94	rs1899951	T	C	-0.0280563	0.0209	0.1707	3	12394840	0.0232	0.3686	12394840	0.00312316	2.63e-19	80.6998
95	rs192219	C	T	-0.01275	-0.0161	0.725	5	40831202	0.0197	0.4144	40831202	0.00227311	2.03e-08	31.4615
96	rs1928496	T	C	0.0180506	-0.035	0.6832	13	31012904	0.019	0.0649501	31012904	0.00233583	1.09e-14	59.7174
97	rs2035816	G	A	-0.0299943	-0.0013	0.02968	4	100508556	0.0514	0.9795	100508556	0.00372618	8.31e-16	64.7962
98	rs2035889	A	T	-0.0391768	-0.0426	0.2667	8	19634087	0.0199	0.0318999	19634087	0.00226875	8.19e-67	298.184
99	rs2068888	A	G	-0.0313571	-0.0068	0.4698	10	94839642	0.0175	0.697199	94839642	0.00205532	1.49e-52	232.762
100	rs2070341	T	C	0.0118486	0.0067	0.6217	14	24545375	0.0184	0.717799	24545375	0.00209157	1.47e-08	32.0914
101	rs2070971	T	G	0.0263056	0.0264	0.1882	7	44197583	0.0225	0.2408	44197583	0.00298901	1.36e-18	77.4536
102	rs2071887	A	T	0.0163835	0.0024	0.3681	22	38879010	0.0182	0.8965	38879010	0.00215297	2.75e-14	57.9078
103	rs2077111	G	A	-0.0197126	-0.2279	0.01992	6	127135075	0.0754	0.002516	127135075	0.00208341	3.03e-21	89.5238
104	rs2077111	G	A	-0.0197126	0	0.4988	6	127135075	0.0176	0.9981	127135075	0.00208341	3.03e-21	89.5238
105	rs2081687	C	T	-0.0268805	0.0068	0.6166	8	59388565	0.0181	0.7048	59388565	0.00218405	8.24e-35	151.478
106	rs2110690	G	A	0.0112623	-0.0395	0.5091	2	202185132	0.0176	0.0244799	202185132	0.00205885	4.5e-08	30.923
107	rs213494	T	C	0.0164223	-0.05	0.7189	1	54877103	0.0195	0.01041	54877103	0.00215009	2.21e-14	58.3384
108	rs2182784	A	C	0.0135913	-0.0357	0.1494	13	51133421	0.0247	0.1489	51133421	0.00246009	3.3e-08	30.5225
109	rs2267373	T	C	0.0217302	0.0329	0.5995	22	38600542	0.0178	0.0649995	38600542	0.00207431	1.11e-25	109.744
110	rs2304969	T	G	-0.0166292	-0.0134	0.2709	17	4692559	0.0199	0.4987	4692559	0.00293732	1.5e-08	32.0509
111	rs247617	A	C	-0.032706	-0.031	0.2788	16	56990716	0.0196	0.1147	56990716	0.0021881	1.62e-50	223.419
112	rs2510344	C	T	-0.0167709	-0.0136	0.4949	18	21113285	0.0175	0.4391	21113285	0.00204556	2.43e-16	67.2184
113	rs261334	C	G	-0.0461727	-0.0171	0.7647	15	58726744	0.0207	0.4092	58726744	0.00249754	2.61e-76	341.779
114	rs2738759	G	A	0.0209592	-0.0269	0.9369	20	62350413	0.0359	0.453401	62350413	0.00373273	1.97e-08	31.528
115	rs2773469	G	A	-0.018188	0.0071	0.7471	10	115798895	0.0202	0.724599	115798895	0.00232594	5.3e-15	61.1467
116	rs28359800	C	CAA	0.0292205	0.0611	0.382	6	31267774	0.0195	0.00178299	31267774	0.00226818	5.63e-38	165.966
117	rs28383314	C	T	0.0392034	0.0455	0.6907	6	32587213	0.0208	0.0286398	32587213	0.00211513	1.08e-76	343.537
118	rs2842859	C	T	0.0133025	-0.0063	0.4197	1	156324076	0.0178	0.726001	156324076	0.00229419	6.7e-09	33.6208
119	rs28489942	C	T	-0.0203456	-0.0366	0.2556	2	27368588	0.0202	0.0699101	27368588	0.00215447	3.61e-21	89.1785
120	rs28577186	A	G	-0.0142048	0.0213	0.6438	16	4488191	0.0184	0.2478	4488191	0.00217924	7.11e-11	42.4874
121	rs2865390	C	T	0.0165605	-0.018	0.5909	20	56114394	0.0178	0.3138	56114394	0.00208534	2e-15	63.0657
122	rs2870238	T	C	0.0142091	-0.0124	0.4548	4	77373079	0.0176	0.4798	77373079	0.00204639	3.83e-12	48.2121
123	rs28752924	C	T	0.0312313	0.0442	0.1002	6	31303922	0.0293	0.1316	31303922	0.00213279	1.48e-48	214.429
124	rs28752924	C	T	0.0312313	0.0383	0.4452	6	31303922	0.0199	0.0544804	31303922	0.00213279	1.48e-48	214.429
125	rs2925979	C	T	-0.0322471	-0.013	0.6785	16	81534790	0.0188	0.49	81534790	0.002231	2.36e-47	208.921
126	rs2937124	T	C	-0.0184745	-0.0084	0.3954	16	69862109	0.0179	0.6392	69862109	0.00218262	2.58e-17	71.6455
127	rs2943645	T	C	0.0399471	0.0343	0.6371	2	227099180	0.0182	0.05972	227099180	0.00215083	5.33e-77	344.952
128	rs2954010	C	A	-0.0134945	-0.0227	0.4552	8	126420995	0.0179	0.2035	126420995	0.00207244	7.45e-11	42.3984
129	rs2963431	T	C	0.0158375	-0.0097	0.1567	5	157970432	0.0242	0.6897	157970432	0.00241294	5.25e-11	43.0804
130	rs2971669	T	C	0.0161831	-0.0312	0.1356	7	44231778	0.0256	0.2226	44231778	0.00249006	8.08e-11	42.238
131	rs2980858	C	T	-0.0843686	-0.0447	0.7371	8	126501177	0.0199	0.0242298	126501177	0.00224738	1e-200	1409.32
132	rs34184329	T	C	0.0184234	0.0658	0.09693	7	1008307	0.0297	0.0268701	1008307	0.00309312	2.58e-09	35.4769
133	rs34587839	A	G	0.0167883	-0.0386	0.1632	20	32300671	0.0238	0.1046	32300671	0.00283357	3.13e-09	35.1031
134	rs34619169	A	G	0.0136987	0.001	0.2614	9	139327277	0.02	0.9593	139327277	0.00221763	6.53e-10	38.1576
135	rs34682685	A	G	0.0331215	-0.0303	0.05731	16	72096227	0.0376	0.4211	72096227	0.00334864	4.55e-23	97.8325
136	rs35742417	A	C	-0.015952	0.0372	0.2187	6	7247344	0.0212	0.0788206	7247344	0.00263243	1.36e-09	36.7212
137	rs35763453	C	T	0.0291119	-0.0389	0.03712	12	46215895	0.0467	0.4046	46215895	0.00445471	6.36e-11	42.7073
138	rs35834134	GA	G	-0.0153958	0.0049	0.8834	6	96851977	0.0273	0.8566	96851977	0.00275927	2.41e-08	31.1327
139	rs35859536	T	C	-0.0137812	0.0152	0.3739	8	118191475	0.0181	0.4015	118191475	0.00223141	6.58e-10	38.143
140	rs36073309	A	G	-0.0130724	0.0269	0.3459	12	56930992	0.0185	0.1444	56930992	0.00218131	2.06e-09	35.915
141	rs3731696	G	A	0.0225793	0.0575	0.1217	2	203431804	0.0268	0.0317797	203431804	0.00315101	7.74e-13	51.3477
142	rs3775228	T	C	0.0355611	0.0125	0.397	4	87985166	0.018	0.4868	87985166	0.00209628	1.52e-64	287.774
143	rs3814883	T	C	0.0156612	0.053	0.4134	16	29994922	0.0178	0.00287303	29994922	0.00205416	2.46e-14	58.1275
144	rs38205	C	A	-0.0153122	-0.0009	0.649	7	15913588	0.0183	0.9621	15913588	0.00213364	7.15e-13	51.503
145	rs3820897	C	T	0.0204415	-0.0169	0.6473	2	3642361	0.0185	0.361	3642361	0.00270254	3.91e-14	57.2112
146	rs3852087	C	A	-0.0157444	-0.0317	0.1988	4	89655033	0.022	0.1505	89655033	0.00283989	2.96e-08	30.7361
147	rs385715	C	T	0.0129661	-0.0188	0.702	4	2795654	0.0193	0.3302	2795654	0.00223438	6.51e-09	33.6748
148	rs4080140	A	G	-0.0549307	-0.0614	0.04153	11	116676590	0.0443	0.1655	116676590	0.00779448	1.82e-12	49.6656
149	rs4121765	A	G	-0.0124496	0.0435	0.7121	18	57730096	0.0195	0.0257099	57730096	0.00222658	2.25e-08	31.2633
150	rs4128205	C	A	0.0125086	0.0322	0.5795	2	165467068	0.0179	0.0717993	165467068	0.00207159	1.56e-09	36.4594
151	rs41284816	T	G	-0.0612304	-0.0923	0.01918	13	50655989	0.0641	0.1501	50655989	0.00758335	6.79e-16	65.1947
152	rs41292412	T	C	0.0604188	-0.0862	0.009203	18	56118358	0.0923	0.3505	56118358	0.00943792	1.54e-10	40.9819
153	rs41785	A	C	-0.0143544	-0.014	0.3968	7	116486020	0.018	0.4361	116486020	0.00208389	5.65e-12	47.4483
154	rs4410790	C	T	0.0171812	-0.0121	0.6656	7	17284577	0.0186	0.5164	17284577	0.00213207	7.73e-16	64.9388
155	rs4471666	G	T	-0.0234263	-0.0025	0.08441	16	85198965	0.0316	0.9368	85198965	0.00410565	1.16e-08	32.5569
156	rs4500049	T	A	-0.0269029	0.0297	0.6141	8	11521079	0.027	0.2723	11521079	0.00207012	1.29e-38	168.891
157	rs4537315	G	A	0.0481641	-0.0011	0.4169	8	126469308	0.0178	0.9521	126469308	0.00211576	1.03e-114	518.22
158	rs45557239	T	C	-0.0475868	-0.0098	0.04309	11	116664654	0.0438	0.8235	116664654	0.00767039	5.51e-10	38.4891
159	rs4564803	T	G	-0.0687156	-0.0229	0.2796	2	21205502	0.0195	0.2415	21205502	0.00245849	6.53e-172	781.221
160	rs457134	C	G	-0.0114542	0.0263	0.5483	4	103113350	0.0177	0.1368	103113350	0.00207084	3.18e-08	30.594
161	rs4665381	C	A	0.0273011	-0.0038	0.5145	2	27757150	0.0176	0.8302	27757150	0.00205891	3.95e-40	175.827
162	rs4675812	A	G	-0.0143724	0.0076	0.615	2	242395674	0.018	0.6745	242395674	0.00208753	5.78e-12	47.4016
163	rs4710938	G	A	-0.0134763	-0.018	0.4192	6	20640904	0.0178	0.3128	20640904	0.00205432	5.38e-11	43.0333
164	rs4722551	C	T	-0.0377826	0.0402	0.2151	7	25991826	0.0215	0.0611195	25991826	0.00280661	2.62e-41	181.226
165	rs4731701	T	C	-0.0346789	0.0211	0.4653	7	130430930	0.0175	0.2281	130430930	0.00205741	9.54e-64	284.112
166	rs4760254	C	G	-0.0290214	0.0405	0.2311	12	57766392	0.0207	0.0501303	57766392	0.00238355	4.19e-34	148.248
167	rs4761234	C	T	-0.0144473	0.0131	0.4109	12	69732105	0.0178	0.4629	69732105	0.00205282	1.95e-12	49.5304
168	rs4809604	G	T	0.0160067	0.0241	0.4584	20	45550489	0.0177	0.1732	45550489	0.00208378	1.57e-14	59.0065
169	rs483082	T	G	0.0888133	-0.0073	0.2356	19	45416178	0.0208	0.723701	45416178	0.00241593	1e-200	1351.41
170	rs4843754	G	A	0.0124026	-0.0223	0.3235	16	88003327	0.0187	0.2339	88003327	0.00205179	1.5e-09	36.5393
171	rs4909945	C	T	0.0154146	0.0058	0.6689	11	10673739	0.0186	0.7567	10673739	0.00223614	5.45e-12	47.5189
172	rs4930352	T	G	-0.0119898	0.0159	0.5277	11	66066993	0.0176	0.3676	66066993	0.00210853	1.3e-08	32.3344
173	rs4930724	C	T	-0.0263111	-0.0046	0.3025	12	124423817	0.0192	0.8101	124423817	0.00217661	1.22e-33	146.122
174	rs4950877	G	A	-0.0128797	-0.0205	0.5237	1	203055101	0.0177	0.2452	203055101	0.0021076	9.9e-10	37.3452
175	rs4969179	G	T	-0.0170664	0.0399	0.706	17	76391454	0.0192	0.0380198	76391454	0.00209393	3.63e-16	66.4293
176	rs4976033	G	A	0.018966	0.0217	0.4024	5	67714246	0.0179	0.2236	67714246	0.00211379	2.9e-19	80.5059
177	rs5005705	A	C	-0.0226994	0.0004	0.7684	1	98487510	0.0207	0.9861	98487510	0.00275737	1.84e-16	67.7702
178	rs5112	G	C	0.069518	0.0179	0.5815	19	45430280	0.0182	0.3254	45430280	0.00220597	1e-200	993.105
179	rs550057	T	C	-0.018781	0.0841	0.2996	9	136146597	0.0191	1.04e-05	136146597	0.00234653	1.21e-15	64.0597
180	rs55803162	T	C	-0.0131817	-0.0302	0.3246	19	33751639	0.0187	0.1067	33751639	0.00218611	1.64e-09	36.3579
181	rs55896322	G	T	0.0185345	-0.0099	0.08377	7	26064329	0.0318	0.754401	26064329	0.00334284	2.95e-08	30.7419
182	rs56321085	A	G	0.0211474	0.0006	0.1446	7	150542048	0.0251	0.9803	150542048	0.00369854	1.08e-08	32.6929
183	rs57074291	G	C	-0.0145013	0.0135	0.214	2	227229344	0.0213	0.5259	227229344	0.00234323	6.07e-10	38.2987
184	rs5755799	G	C	0.0123026	0.0235	0.4839	22	36012864	0.0175	0.1791	36012864	0.00205462	2.13e-09	35.8534
185	rs581080	C	G	0.0156678	-0.0165	0.8557	9	15305378	0.025	0.5094	15305378	0.00266259	3.99e-09	34.6264
186	rs58542926	T	C	-0.1056	-0.0252	0.06421	19	19379549	0.0357	0.4799	19379549	0.00389134	3.58e-162	736.427
187	rs5870855	AT	A	-0.0213072	0.0406	0.3147	5	118713456	0.0189	0.0316002	118713456	0.0023223	4.51e-20	84.1814
188	rs591939	G	A	0.0200383	-0.0283	0.2133	17	40698075	0.0213	0.1841	40698075	0.00236413	2.33e-17	71.8421
189	rs593979	C	T	-0.0158381	0.0131	0.4325	5	55776404	0.0178	0.4628	55776404	0.00211132	6.31e-14	56.2727
190	rs6063840	A	G	0.0131108	0.0096	0.7264	20	51208949	0.0197	0.6264	51208949	0.00221593	3.29e-09	35.0063
191	rs6073958	C	T	0.055684	-0.0389	0.1751	20	44551855	0.0231	0.0916495	44551855	0.00256693	2.4e-104	470.579
192	rs60856912	T	G	0.0254739	-0.0202	0.2178	17	65892343	0.0213	0.3431	65892343	0.00278887	6.59e-20	83.4323
193	rs61093427	T	C	-0.0158707	-0.0305	0.2626	5	140061761	0.02	0.126	140061761	0.00245341	9.88e-11	41.8458
194	rs613444	A	G	0.0122452	0.0114	0.3062	9	13682827	0.019	0.5472	13682827	0.00220036	2.62e-08	30.9702
195	rs61905077	A	C	-0.277943	-0.0233	0.9816	11	116593829	0.0659	0.723901	116593829	0.00727054	1e-200	1461.43
196	rs61905132	T	C	0.215164	0.0647	0.03281	11	116673464	0.0488	0.185	116673464	0.00663171	1e-200	1052.66
197	rs61993685	C	T	-0.0253116	0.031	0.08207	14	100765823	0.032	0.3338	100765823	0.00380706	2.96e-11	44.2038
198	rs62012775	T	A	0.0231992	-0.0015	0.2335	15	63871274	0.0208	0.9429	63871274	0.00269292	7e-18	74.2163
199	rs62070804	T	C	0.0480365	0.0296	0.003522	17	27889643	0.1497	0.8431	27889643	0.00772838	5.11e-10	38.6337
200	rs62112763	G	C	0.0201006	0.0331	0.4347	19	7220013	0.0177	0.0613296	7220013	0.00207631	3.64e-22	93.7203
201	rs62117489	A	C	-0.0435215	-0.0116	0.03404	19	8442202	0.0486	0.811	8442202	0.00452489	6.7e-22	92.5106
202	rs62118471	C	T	0.0422293	-0.0011	0.02166	19	45691049	0.0609	0.9862	45691049	0.00672744	3.45e-10	39.4029
203	rs62271373	A	T	0.04357	0.0756	0.04457	3	150066540	0.0428	0.0774694	150066540	0.00440279	4.33e-23	97.9308
204	rs62397245	G	C	0.0153463	0.0309	0.2468	5	176750688	0.0204	0.1302	176750688	0.0024734	5.49e-10	38.4963
205	rs62427982	T	C	-0.0146486	0.015	0.3766	6	107437166	0.0183	0.4125	107437166	0.00219763	2.64e-11	44.4307
206	rs62473520	C	T	-0.0219338	0.0263	0.06704	7	130583442	0.0353	0.4567	130583442	0.00393829	2.56e-08	31.0179
207	rs62565259	T	C	-0.0171674	0.0191	0.1338	9	102162570	0.0259	0.4616	102162570	0.00272074	2.79e-10	39.8139
208	rs632057	G	T	-0.029325	-0.031	0.5713	6	139834012	0.0177	0.0787698	139834012	0.00211839	1.4e-43	191.63
209	rs6432622	G	A	-0.0112648	-0.0134	0.4504	2	161340270	0.0176	0.4487	161340270	0.00205673	4.32e-08	30.998
210	rs6460043	C	T	-0.107604	0.146	0.9938	7	72884188	0.1123	0.1936	72884188	0.00867863	2.66e-35	153.729
211	rs6465120	G	A	-0.0127348	-0.0211	0.3907	7	76036364	0.018	0.2424	76036364	0.00205047	5.28e-10	38.5725
212	rs6486122	T	C	0.0199154	0.0037	0.5379	11	13361524	0.0176	0.8325	13361524	0.00223851	5.75e-19	79.1517
213	rs6506033	T	C	-0.0234774	0.0238	0.1059	18	289209	0.0289	0.4086	289209	0.00396041	3.07e-09	35.1415
214	rs6707559	T	C	-0.012872	-0.0083	0.6923	2	219142773	0.019	0.662599	219142773	0.00209487	8.02e-10	37.7553
215	rs6708784	G	A	-0.0134531	-0.0054	0.4928	2	111927379	0.0176	0.7576	111927379	0.00206121	6.72e-11	42.5991
216	rs6752845	C	G	-0.014403	0.0129	0.4532	2	37095139	0.0176	0.4615	37095139	0.0020795	4.32e-12	47.972
217	rs6792725	G	A	-0.0175827	0.0082	0.5436	3	24520283	0.0179	0.6477	24520283	0.00228437	1.39e-14	59.2432
218	rs684773	C	A	0.0301536	0.012	0.8491	3	135956305	0.0245	0.6248	135956305	0.00241913	1.16e-35	155.367
219	rs6882076	C	T	0.0358331	0.0392	0.6672	5	156390297	0.0187	0.0356599	156390297	0.00212422	7.62e-64	284.557
220	rs6999158	A	T	-0.0872677	0.017	0.3298	8	19928013	0.0186	0.3616	19928013	0.00227641	1e-200	1469.62
221	rs707931	G	A	0.0273233	0.0249	0.06964	6	31740003	0.0345	0.47	31740003	0.0043279	2.73e-10	39.8577
222	rs71368855	T	C	0.0260484	-0.0097	0.06846	19	56087586	0.0348	0.7791	56087586	0.00323578	8.27e-16	64.8043
223	rs7140110	C	T	0.0294709	0.0277	0.2804	13	114544024	0.0196	0.1566	114544024	0.00223905	1.45e-39	173.244
224	rs71413977	C	T	-0.0151024	0.003	0.1959	14	23733062	0.0222	0.893	23733062	0.00257307	4.37e-09	34.45
225	rs71473777	G	A	0.0204123	-0.0131	0.1204	10	77217080	0.027	0.6269	77217080	0.00315706	1.01e-10	41.804
226	rs71508062	A	G	0.0447925	-0.0258	0.01754	10	52633664	0.0674	0.7021	52633664	0.0071463	3.66e-10	39.2869
227	rs71603401	G	A	0.026049	0.08	0.07744	4	18034463	0.0327	0.0143199	18034463	0.00301656	5.86e-18	74.569
228	rs7170463	G	A	-0.0150835	0.008	0.3473	15	41888918	0.0184	0.6645	41888918	0.00221331	9.43e-12	46.4429
229	rs72801474	A	G	-0.0293255	-0.033	0.05718	5	132444128	0.0379	0.3848	132444128	0.0035219	8.32e-17	69.3325
230	rs72836561	T	C	0.138147	0.0164	0.03193	17	41926126	0.0497	0.741199	41926126	0.00581176	6.78e-125	565.025
231	rs72904737	A	G	-0.0261019	-0.022	0.05664	1	51351846	0.0379	0.5622	51351846	0.00364573	8.09e-13	51.2596
232	rs72959041	A	G	0.0617698	0.0728	0.06447	6	127454893	0.0364	0.0451804	127454893	0.00475154	1.22e-38	168.999
233	rs729761	G	T	0.016742	0.0404	0.6967	6	43804571	0.0193	0.0360296	43804571	0.00228203	2.19e-13	53.8235
234	rs73025562	A	G	0.0146484	0.0189	0.3166	6	160562481	0.0189	0.3162	160562481	0.00238902	8.7e-10	37.5959
235	rs739320	C	T	-0.021954	-0.0253	0.6732	19	49261368	0.0188	0.1782	49261368	0.0021499	1.76e-24	104.278
236	rs7424120	T	C	-0.0133786	-0.0128	0.5952	2	59313974	0.0179	0.4734	59313974	0.00210685	2.15e-10	40.3231
237	rs74563318	A	C	-0.0430108	0.0999	0.02767	10	114124977	0.054	0.0643398	114124977	0.00557418	1.2e-14	59.5378
238	rs74698119	T	A	0.0671229	0.0096	0.02813	20	39197335	0.053	0.8563	39197335	0.00802883	6.26e-17	69.8935
239	rs74773964	C	T	-0.0515437	0.0594	0.0231	11	116649759	0.0594	0.3169	116649759	0.00745306	4.65e-12	47.828
240	rs7539464	A	T	-0.0144078	-0.0068	0.5598	1	172359576	0.0177	0.7011	172359576	0.00207113	3.49e-12	48.3928
241	rs75398587	G	C	-0.0277637	0.021	0.03832	10	103946480	0.0457	0.6467	103946480	0.00400961	4.38e-12	47.9458
242	rs7563812	G	C	-0.0133007	0.001	0.6521	2	171570488	0.0185	0.9552	171570488	0.00217141	9.05e-10	37.5202
243	rs7642634	C	T	-0.0176705	-0.0012	0.1391	3	142110818	0.0254	0.9615	142110818	0.00304283	6.35e-09	33.7242
244	rs7666808	C	G	-0.0114713	0.0079	0.5684	4	141821540	0.0178	0.6556	141821540	0.00209038	4.07e-08	30.1144
245	rs7676961	C	T	-0.0114576	-0.0193	0.4101	4	39684217	0.0178	0.2789	39684217	0.00204755	2.2e-08	31.3125
246	rs76814754	T	C	-0.0476	-0.019	0.01308	11	116557959	0.0778	0.8069	116557959	0.00723592	4.76e-11	43.2739
247	rs7684939	A	G	-0.0129738	-0.0026	0.4803	4	55509189	0.0175	0.8815	55509189	0.00204527	2.25e-10	40.2377
248	rs76895963	G	T	-0.0895711	0.0411	0.03158	12	4384844	0.0525	0.4338	4384844	0.00792627	1.3e-29	127.702
249	rs77009508	G	A	0.0481125	0.0124	0.06179	6	161004972	0.0364	0.7335	161004972	0.00388153	2.77e-35	153.642
250	rs7704653	G	A	0.0159265	-0.0109	0.7556	5	90255685	0.0205	0.5942	90255685	0.00231193	5.62e-12	47.456
251	rs7735249	G	C	0.0257736	0.034	0.1208	5	53310139	0.0269	0.2054	53310139	0.00325008	2.19e-15	62.8872
252	rs78025076	T	C	0.0501983	-0.0803	0.008627	4	110569620	0.0965	0.4052	110569620	0.00718282	2.78e-12	48.8414
253	rs78058190	A	G	0.0808425	0.0323	0.08143	2	219699999	0.0324	0.3179	219699999	0.00527618	5.44e-53	234.769
254	rs7832515	G	A	-0.0168489	-0.0046	0.2247	8	144306379	0.0212	0.8288	144306379	0.00266597	2.62e-10	39.9423
255	rs7927024	C	T	-0.0430682	-0.0417	0.006183	11	116945738	0.1177	0.723099	116945738	0.00650381	3.54e-11	43.8508
256	rs79287178	A	G	0.0563349	0.0457	0.04175	3	172294500	0.0445	0.3041	172294500	0.00618042	7.86e-20	83.0843
257	rs79610135	C	T	-0.0376299	0.0093	0.02143	11	116635951	0.0602	0.8775	116635951	0.00548559	6.9e-12	47.0565
258	rs8073177	C	T	-0.0159151	0.0205	0.7472	17	7440584	0.0202	0.3093	7440584	0.00245423	8.89e-11	42.0522
259	rs8102873	T	C	0.011841	-0.0367	0.4731	19	57488423	0.0177	0.0379796	57488423	0.00208345	1.32e-08	32.3006
260	rs8134638	C	T	0.0136705	-0.0097	0.5192	21	40644170	0.0175	0.5806	40644170	0.00211043	9.32e-11	41.9592
261	rs863750	T	C	0.0306841	0.0166	0.5735	12	124505444	0.0178	0.3518	124505444	0.00209764	1.86e-48	213.976
262	rs867939	A	G	-0.013293	0.0045	0.5197	18	19911690	0.0176	0.7963	19911690	0.00207879	1.61e-10	40.8907
263	rs878409	A	G	-0.0114549	0.0119	0.5628	10	122999550	0.0176	0.498	122999550	0.00206058	2.71e-08	30.9032
264	rs880315	C	T	-0.0120589	0.0252	0.4157	1	10796866	0.0178	0.1574	10796866	0.00217632	3.01e-08	30.7022
265	rs897764	C	T	0.0254283	0.0297	0.9384	19	35559624	0.0363	0.4139	35559624	0.00415131	9.05e-10	37.5201
266	rs907698	A	G	-0.012258	-0.0147	0.6144	1	202569154	0.018	0.4142	202569154	0.0020914	4.6e-09	34.353
267	rs9264277	C	T	0.0139564	0.038	0.7305	6	31224667	0.0199	0.0568696	31224667	0.00213184	5.88e-11	42.8586
268	rs9353320	G	C	-0.0119816	0.0287	0.5777	6	86244848	0.0178	0.1061	86244848	0.0020908	1e-08	32.8401
269	rs9403170	G	T	-0.0140729	-0.0247	0.2056	6	140604913	0.0217	0.2547	140604913	0.00254738	3.31e-08	30.5197
270	rs9405533	G	A	-0.0118116	-0.0146	0.3187	6	1949812	0.0187	0.4369	1949812	0.00215707	4.36e-08	30.984
271	rs945890	T	A	0.0133317	0.0083	0.7427	6	130321899	0.02	0.6783	130321899	0.00227329	4.5e-09	34.3923
272	rs9480889	G	C	0.0175677	0.0147	0.8601	6	109189021	0.0253	0.562	109189021	0.00248576	1.58e-12	49.9472
273	rs9561643	C	A	0.0181728	0.0039	0.38	13	95253131	0.0182	0.8295	95253131	0.00220561	1.73e-16	67.8869
274	rs9604570	G	A	-0.022892	0.0144	0.1009	13	114631940	0.0293	0.624001	114631940	0.00263986	4.26e-18	75.1979
275	rs9626823	A	G	0.0234282	0.0443	0.07974	22	46645148	0.0323	0.1704	46645148	0.00325441	6.07e-13	51.8243
276	rs970069	T	C	0.018388	0.0326	0.2027	5	140888248	0.0218	0.134	140888248	0.00250175	1.98e-13	54.0233
277	rs9812100	A	G	-0.0140999	-0.0018	0.4125	3	4763301	0.0178	0.918	4763301	0.00204965	6.02e-12	47.323
278	rs9831084	C	T	-0.0123057	-0.0133	0.3738	3	37025661	0.0181	0.4642	37025661	0.00205559	2.14e-09	35.8377
279	rs986545	C	T	-0.0112655	0.0155	0.5041	4	53289704	0.0176	0.3759	53289704	0.00204903	3.84e-08	30.2276
280	rs9889402	A	G	0.0145761	0.0181	0.7667	17	73364216	0.0207	0.3823	73364216	0.00230914	2.75e-10	39.8458
281	rs998584	A	C	0.0407035	0.0233	0.4799	6	43757896	0.0177	0.1875	43757896	0.00205465	2.42e-87	392.453

## Sheet: Table S2
	SNP	effect_allele.exposure	other_allele.exposure	beta.exposure	beta.outcome	eaf.exposure	eaf.outcome	chr	pos	se.outcome	pval.outcome	pos.exposure	se.exposure	pval.exposure	F
1	rs102275	C	T	-0.0660499	0.0023	0.34979	0.4153	11	61557803	0.0178	0.8988	61557803	0.00418011	3.1e-56	249.671
2	rs1057558	C	T	-0.0281824	0.0026	0.220312	0.262	7	1062366	0.0199	0.8952	1062366	0.00482681	5.3e-09	34.0907
3	rs1081105	C	A	0.136399	0.0118	0.027621	0.02107	19	45412955	0.0619	0.8494	45412955	0.0122066	5.5e-29	124.863
4	rs10838724	T	G	-0.0263158	-0.0324	0.368775	0.3673	11	47527052	0.0189	0.08555	47527052	0.00419074	3.4e-10	39.4323
5	rs11065358	C	T	-0.0269138	-0.0198	0.6619	0.5885	12	121384495	0.018	0.2694	121384495	0.00424338	2.3e-10	40.2278
6	rs11127048	A	G	-0.0358584	-0.0076	0.614116	0.626	2	27752463	0.0182	0.6767	27752463	0.00416999	8e-18	73.9455
7	rs111278137	A	G	-0.112863	0.059	0.021614	0.0105	19	45215081	0.088	0.5024	45215081	0.0142058	1.9e-15	63.1207
8	rs11206517	G	T	0.0861967	0.0083	0.033012	0.0453	1	55526428	0.0418	0.8427	55526428	0.0111882	1.3e-14	59.3555
9	rs112875651	A	G	-0.0484154	-0.0127	0.392379	0.3885	8	126506694	0.018	0.4788	126506694	0.00415157	2e-31	136.001
10	rs115478735	T	A	0.0564204	0.0938	0.183304	0.1967	9	136149711	0.022	1.93e-05	136149711	0.00517134	1e-27	119.033
11	rs115740542	C	T	-0.0520967	-0.0732	0.073601	0.03287	6	26123502	0.0491	0.136	26123502	0.00769286	1.3e-11	45.8611
12	rs11591147	T	G	-0.2722	0.1126	0.017457	0.03664	1	55505647	0.0467	0.0158001	55505647	0.0152296	1.9e-71	319.447
13	rs11621792	T	C	0.0245	-0.027	0.453813	0.3672	14	24871926	0.0182	0.1383	24871926	0.00403771	1.3e-09	36.8181
14	rs11755266	T	C	-0.0400201	0.0636	0.094659	0.1327	6	35162141	0.0262	0.0153102	35162141	0.00685321	5.2e-09	34.1011
15	rs11789603	T	C	0.0420426	-0.0371	0.108822	0.07518	9	107647019	0.0333	0.2651	107647019	0.00643393	6.4e-11	42.6999
16	rs12151108	A	G	-0.131737	0.0287	0.119677	0.1026	19	11197261	0.0288	0.3199	11197261	0.00614327	5.2e-102	459.85
17	rs12740374	T	G	-0.0929169	-0.0148	0.221064	0.2157	1	109817590	0.0214	0.49	109817590	0.00480882	3.5e-83	373.347
18	rs1461729	G	A	0.0749645	0.0097	0.899237	0.8441	8	9187242	0.0256	0.705801	9187242	0.00664802	1.7e-29	127.153
19	rs17699030	G	A	-0.0665041	0.0054	0.033711	0.04779	19	11330942	0.0412	0.895	11330942	0.0110402	1.7e-09	36.2863
20	rs1800961	T	C	-0.0805991	-0.002	0.0302	0.04534	20	43042364	0.0421	0.9613	43042364	0.0116759	5.1e-12	47.6518
21	rs1864163	A	G	-0.0463849	0.0361	0.261322	0.2057	16	56997233	0.0217	0.0954993	56997233	0.00454993	2.1e-24	103.931
22	rs1883711	C	G	0.0820419	0.0313	0.031207	0.0627	20	39179822	0.0364	0.3895	39179822	0.0117454	2.8e-12	48.7906
23	rs1895233	T	G	0.0246177	0.0272	0.544776	0.4997	5	122924864	0.0176	0.1222	122924864	0.00402668	9.7e-10	37.3767
24	rs2495477	G	A	-0.0286294	0.0297	0.393802	0.4358	1	55518467	0.0177	0.0925593	55518467	0.00417403	6.9e-12	47.045
25	rs261290	C	T	-0.0780323	0.0069	0.654645	0.6172	15	58678720	0.018	0.701799	58678720	0.00421357	1.4e-76	342.964
26	rs2642438	G	A	0.0319488	-0.0076	0.70385	0.7174	1	220970028	0.0194	0.6965	220970028	0.0043778	2.9e-13	53.2595
27	rs2740488	C	A	-0.0420388	0.0139	0.265313	0.195	9	107661742	0.0221	0.5277	107661742	0.00453922	2e-20	85.7705
28	rs2792735	A	G	-0.0316805	-0.0212	0.72034	0.6689	10	113921825	0.0186	0.2545	113921825	0.00445359	1.1e-12	50.6015
29	rs28807203	C	A	-0.101816	-0.0612	0.049207	0.06413	19	45173951	0.0359	0.0880704	45173951	0.00926885	4.5e-28	120.665
30	rs34042070	G	C	0.0357106	0.023	0.186978	0.1944	16	72101525	0.0222	0.3005	72101525	0.00514815	4e-12	48.1163
31	rs35135293	T	C	-0.024348	-0.0147	0.516755	0.589	2	20363666	0.0178	0.407	20363666	0.00401684	1.3e-09	36.7416
32	rs35237252	A	C	0.0322653	0.0099	0.250598	0.2307	8	19870271	0.0209	0.6356	19870271	0.00465672	4.2e-12	48.0077
33	rs3777411	T	C	-0.0397337	-0.0049	0.150735	0.1278	6	160476945	0.0263	0.8517	160476945	0.00558903	1.2e-12	50.5412
34	rs3846662	G	A	0.0520868	0.0122	0.424111	0.4699	5	74651084	0.0175	0.4856	74651084	0.00404709	6.6e-38	165.642
35	rs4299376	T	G	-0.0429608	0.0058	0.676277	0.7826	2	44072576	0.0214	0.7866	44072576	0.00428141	1.1e-23	100.686
36	rs4307732	A	G	0.0369653	0.0134	0.105933	0.1571	11	126244955	0.0241	0.576901	126244955	0.00651351	1.4e-08	32.2076
37	rs4860948	A	T	0.0259895	-0.0127	0.244338	0.2379	4	69340991	0.0205	0.5358	69340991	0.00466587	2.5e-08	31.0263
38	rs525028	A	G	-0.0355206	0.0113	0.708551	0.6286	11	116705516	0.0182	0.5345	116705516	0.00441894	9.1e-16	64.6137
39	rs553427	T	C	0.0311849	0.0264	0.517037	0.56	1	234852760	0.0177	0.1352	234852760	0.00399756	6.1e-15	60.8553
40	rs562338	G	A	0.0977559	-0.0086	0.819616	0.8141	2	21288321	0.0225	0.7012	21288321	0.0051898	3.8e-79	354.801
41	rs56325564	A	G	0.0293207	-0.0076	0.482691	0.4577	17	45766771	0.0176	0.664899	45766771	0.00402845	3.4e-13	52.9752
42	rs58542926	T	C	-0.0986602	-0.0252	0.074399	0.06421	19	19379549	0.0357	0.4799	19379549	0.00760871	1.9e-38	168.136
43	rs633695	G	A	0.059215	0.0137	0.292354	0.3058	15	58725839	0.019	0.472799	58725839	0.00441148	4.4e-41	180.175
44	rs653178	T	C	0.030207	0.0314	0.516036	0.5827	12	112007756	0.0177	0.0766496	112007756	0.00400502	4.6e-14	56.8861
45	rs6882345	A	G	0.0352729	0.0399	0.632836	0.6673	5	156397673	0.0187	0.0325702	156397673	0.00414202	1.7e-17	72.52
46	rs72631343	G	C	-0.0341382	0.0245	0.129021	0.1443	17	67191270	0.025	0.327	67191270	0.00596614	1.1e-08	32.7412
47	rs72836561	T	C	-0.0764572	0.0164	0.031482	0.03193	17	41926126	0.0497	0.741199	41926126	0.0114492	2.4e-11	44.595
48	rs72997616	A	C	-0.0389597	0.0444	0.094104	0.1046	11	75474195	0.0285	0.1195	75474195	0.00688018	1.5e-08	32.065
49	rs73013176	C	T	-0.127466	-0.0781	0.011281	0.004519	19	11147526	0.1291	0.5455	11147526	0.0192137	3.3e-11	44.0116
50	rs7707394	A	G	0.0373588	-0.0149	0.357075	0.3735	5	74472939	0.0181	0.4086	74472939	0.00416542	3e-19	80.4393
51	rs77542162	G	A	0.118636	-0.1284	0.022666	0.007022	17	67081278	0.1053	0.2227	67081278	0.0134466	1.1e-18	77.8409
52	rs77960347	G	A	0.188546	-0.0166	0.013234	0.007448	18	47109955	0.1014	0.8702	47109955	0.0174672	3.7e-27	116.517
53	rs80017394	G	A	0.0283808	-0.0079	0.224972	0.2852	12	9133256	0.0195	0.684101	9133256	0.0048008	3.4e-09	34.948
54	rs8103315	A	C	0.04527	0.0163	0.135788	0.1868	19	45254168	0.0227	0.474	45254168	0.00599658	4.4e-14	56.992
55	rs9304381	T	C	0.0483661	0.0135	0.818404	0.8232	18	47158234	0.0231	0.558799	47158234	0.00519099	1.2e-20	86.8124

## Sheet: Table S3
	SNP	effect_allele.exposure	other_allele.exposure	beta.exposure	beta.outcome	eaf.outcome	chr	pos	se.outcome	pval.outcome	pos.exposure	se.exposure	pval.exposure	F
1	rs10107182	T	C	-0.0352	0.0015	0.6241	8	59392737	0.0182	0.9351	59392737	0.0054	4.98e-11	42.4911
2	rs10455872	G	A	0.1019	-0.0374	0.04619	6	161010118	0.0418	0.37	161010118	0.0101	4.14e-24	101.79
3	rs10739689	C	G	-0.0295	-0.0193	0.366	9	129914147	0.0182	0.2889	129914147	0.005	4.46e-09	34.81
4	rs1081105	C	A	0.1957	0.0118	0.02107	19	45412955	0.0619	0.8494	45412955	0.0144	6.03e-42	184.696
5	rs112201728	T	C	0.081	0.0118	0.05609	6	160551486	0.0379	0.7565	160551486	0.0103	3.64e-15	61.8437
6	rs112875651	A	G	-0.0621	-0.0127	0.3885	8	126506694	0.018	0.4788	126506694	0.0052	1.2e-32	142.619
7	rs11591147	T	G	-0.3619	0.1126	0.03664	1	55505647	0.0467	0.0158001	55505647	0.0217	3.08e-62	278.136
8	rs1169288	C	A	0.0331	0.0358	0.3744	12	121416650	0.0182	0.0490196	121416650	0.0055	1.51e-09	36.2185
9	rs140244541	A	G	-0.0389	0.0082	0.132	2	203808532	0.0258	0.751701	203808532	0.007	2.71e-08	30.8818
10	rs147711004	A	G	0.1342	0.0492	0.042	19	45337918	0.0446	0.2704	45337918	0.0136	5.05e-23	97.3705
11	rs148601586	G	C	0.1761	-0.0529	0.002874	19	45346666	0.1648	0.748201	45346666	0.0218	7.52e-16	65.2538
12	rs148933445	A	G	-0.4319	-0.0234	0.02083	19	45302504	0.0624	0.7071	45302504	0.0191	5.5e-113	511.328
13	rs1671825	C	T	-0.1058	-0.0625	0.02972	19	11588405	0.0516	0.2258	11588405	0.0176	1.83e-09	36.1365
14	rs17248727	C	T	-0.1906	0.0285	0.1026	19	11198502	0.0288	0.323	11198502	0.0079	3.98e-129	582.092
15	rs17800819	T	C	-0.0459	-0.0069	0.09737	19	45017064	0.0296	0.8144	45017064	0.0074	5.15e-10	38.4735
16	rs185865631	G	C	-0.1287	0.0454	0.02348	19	12651651	0.0586	0.439	12651651	0.0189	9.69e-12	46.3696
17	rs190712692	A	G	-0.468	-0.0012	0.03149	19	45425178	0.0505	0.9808	45425178	0.0106	1e-200	1949.31
18	rs2270925	C	T	0.0438	0.0329	0.6723	5	156482099	0.0188	0.0791498	156482099	0.0053	1.64e-16	68.2962
19	rs2618568	A	C	-0.0306	-0.0111	0.6308	20	17843968	0.0184	0.545801	17843968	0.0053	1.06e-08	33.3343
20	rs28456	G	A	-0.0399	-0.0072	0.3888	11	61589481	0.018	0.6898	61589481	0.0055	3.4e-13	52.6284
21	rs34984116	A	T	0.0485	-0.0387	0.1945	6	32636392	0.0364	0.2876	32636392	0.0082	3.46e-09	34.9829
22	rs35148262	G	A	0.0306	0.02	0.5495	1	25766623	0.0175	0.2536	25766623	0.0051	2.6e-09	36
23	rs41279633	T	G	0.0544	0.0272	0.2099	7	44580876	0.0216	0.2089	44580876	0.0069	3.49e-15	62.1584
24	rs4245791	T	C	-0.0775	0.0054	0.7811	2	44074431	0.0213	0.7989	44074431	0.0057	1.4e-42	184.865
25	rs4479415	A	G	0.0311	-0.0332	0.662	2	62857975	0.0185	0.0722104	62857975	0.0056	2.57e-08	30.8422
26	rs478691	G	T	0.0324	0.0258	0.5602	1	234847814	0.0177	0.1448	234847814	0.0052	3.12e-10	38.8225
27	rs4812492	C	T	0.0355	-0.0319	0.6407	20	39938122	0.0183	0.08202	39938122	0.0051	3.33e-12	48.4525
28	rs4820703	C	T	0.0398	-0.0023	0.9134	22	27114658	0.0315	0.9406	27114658	0.0072	3.24e-08	30.5563
29	rs56228609	T	C	-0.0448	-0.0304	0.2761	16	56987765	0.0197	0.124	56987765	0.0054	8.91e-17	68.8285
30	rs56832849	T	C	0.0512	0.0203	0.1747	7	21609625	0.0231	0.3811	21609625	0.0067	3.21e-14	58.397
31	rs629301	T	G	0.1319	0.0141	0.7842	1	109818306	0.0214	0.509	109818306	0.0059	2.1e-110	499.788
32	rs635634	T	C	0.0718	0.1031	0.1992	9	136155000	0.0219	2.58e-06	136155000	0.0064	3.99e-29	125.86
33	rs6453131	G	T	0.0672	0.0069	0.4408	5	74644706	0.0177	0.696299	74644706	0.0053	1.82e-37	160.763
34	rs6709904	G	A	-0.0442	0.0404	0.102	2	44080324	0.029	0.1636	44080324	0.008	3.07e-08	30.5256
35	rs693668	A	G	0.051	-0.0197	0.5769	1	55521109	0.0178	0.2688	55521109	0.0053	7.7e-22	92.5952
36	rs7219303	G	A	-0.0318	0.0147	0.5319	17	45737701	0.0175	0.4009	45737701	0.0051	3.37e-10	38.8789
37	rs73002469	T	C	-0.1298	-0.0977	0.02042	19	12331379	0.0625	0.1179	12331379	0.0204	2.03e-10	40.4845
38	rs73013176	C	T	-0.2087	-0.0781	0.004519	19	11147526	0.1291	0.5455	11147526	0.0192	1.95e-27	118.152
39	rs7707394	A	G	0.0478	-0.0149	0.3735	5	74472939	0.0181	0.4086	74472939	0.0054	5.76e-19	78.3553
40	rs77303550	T	C	-0.0586	0.0035	0.1908	16	72079657	0.0223	0.8752	72079657	0.0064	3.25e-20	83.8369
41	rs77542162	G	A	0.1363	-0.1284	0.007022	17	67081278	0.1053	0.2227	67081278	0.0207	4.2e-11	43.3562
42	rs7928577	T	G	0.0593	0.0552	0.08153	11	126227723	0.0322	0.0865905	126227723	0.0099	2.2e-09	35.8789
43	rs80215559	C	T	-0.072	-0.0686	0.03886	6	25918225	0.0453	0.1303	25918225	0.0091	2.77e-15	62.6011
44	rs8107974	T	A	-0.0988	-0.0336	0.06464	19	19388500	0.0356	0.3456	19388500	0.0092	1.01e-26	115.329
45	rs910071	T	C	-0.0413	-0.0065	0.2579	20	39213710	0.02	0.746	39213710	0.0055	4.26e-14	56.3864
46	rs934197	A	G	0.0975	-0.0039	0.2818	2	21267461	0.0195	0.8421	21267461	0.0054	3.55e-73	326.003
47	rs9830434	C	T	0.0347	0.0121	0.2346	3	132162831	0.0208	0.560899	132162831	0.006	5.72e-09	33.4469
48	rs9987289	G	A	0.0584	-0.0046	0.8571	8	9183358	0.0264	0.86	9183358	0.0083	1.69e-12	49.5073

## Sheet: Table S4
	SNP	effect_allele.exposure	other_allele.exposure	beta.exposure	beta.outcome	eaf.outcome	chr	pos	se.outcome	pval.outcome	pos.exposure	se.exposure	pval.exposure	F
1	rs10012624	A	C	-0.0195014	-0.0063	0.5234	4	89725056	0.0176	0.720299	89725056	0.00195683	2.15e-23	99.3174
2	rs10105127	C	T	0.0130101	-0.0508	0.7532	8	64853009	0.0204	0.0128801	64853009	0.00207952	3.94e-10	39.1413
3	rs10233430	C	T	-0.0198275	0.0241	0.4451	7	1051664	0.0177	0.173	1051664	0.00197228	8.9e-24	101.065
4	rs1037378	A	G	-0.0136856	-0.0348	0.4928	11	14852490	0.0176	0.0476398	14852490	0.00196674	3.44e-12	48.421
5	rs1045242	G	A	0.0175732	0.0386	0.3256	5	118729327	0.0187	0.0390499	118729327	0.00220242	1.47e-15	63.6651
6	rs10460585	G	T	0.0128916	-0.0048	0.6229	2	85555262	0.0181	0.792801	85555262	0.00200313	1.23e-10	41.4186
7	rs1047891	A	C	-0.0164271	-0.0097	0.3232	2	211540507	0.0188	0.607	211540507	0.00209883	5.01e-15	61.2586
8	rs10504477	C	T	-0.0166671	0.0049	0.4314	8	71338185	0.0177	0.7819	71338185	0.00200298	8.71e-17	69.2416
9	rs1051613	A	G	0.0172912	0.044	0.5175	4	951179	0.0176	0.0125101	951179	0.00196223	1.23e-18	77.6516
10	rs1052373	T	C	0.0448586	0.0133	0.4063	11	47354787	0.0187	0.4761	47354787	0.00209381	7.93e-102	459.004
11	rs1054787	C	G	-0.0203726	0.0222	0.1388	20	17600114	0.0253	0.3808	17600114	0.00266291	2e-14	58.5302
12	rs1054852	G	A	0.0340458	-0.0139	0.3352	12	124496316	0.0195	0.4757	124496316	0.00212292	7.02e-58	257.193
13	rs1057517	A	G	0.0322764	-0.0284	0.6893	8	116597117	0.019	0.1351	116597117	0.00198217	1.3e-59	265.148
14	rs10786114	T	C	0.0262097	-0.0058	0.8574	10	95309022	0.0251	0.8189	95309022	0.00294567	5.7e-19	79.1691
15	rs10876447	A	G	-0.0184203	0.0495	0.1305	12	53770941	0.0259	0.0563897	53770941	0.00270014	8.98e-12	46.5394
16	rs11009262	T	G	-0.0247379	0.0083	0.0626	10	33448764	0.0364	0.8188	33448764	0.00418049	3.27e-09	35.0164
17	rs11021232	C	T	-0.0195005	-0.0173	0.1725	11	95320808	0.0233	0.4571	95320808	0.00256538	2.93e-14	57.7814
18	rs11045172	C	A	0.0293385	-0.004	0.2177	12	20470221	0.0213	0.8496	20470221	0.00246733	1.32e-32	141.391
19	rs11057692	G	A	-0.0256661	0.0025	0.3094	12	125071027	0.0191	0.8952	125071027	0.00232515	2.49e-28	121.848
20	rs11076174	C	T	-0.13977	0.0022	0.1101	16	57003146	0.0284	0.937	57003146	0.00370879	1e-200	1420.25
21	rs11185603	G	C	0.0176563	-0.004	0.3001	7	50306810	0.0191	0.8348	50306810	0.00209504	3.53e-17	71.0256
22	rs112001035	A	G	-0.0499704	0.0276	0.08169	17	66823805	0.0322	0.3909	66823805	0.00412742	9.71e-34	146.578
23	rs11218738	A	G	0.0236964	-0.0051	0.2152	11	122524951	0.0213	0.8123	122524951	0.00226295	1.17e-25	109.652
24	rs11254464	C	T	0.0130657	0.0021	0.4171	10	17265447	0.0178	0.908	17265447	0.0019782	3.98e-11	43.6239
25	rs113563886	C	T	0.059432	0.0353	0.1542	16	67947158	0.0242	0.1443	67947158	0.00313284	2.98e-80	359.885
26	rs114165349	C	G	-0.0832954	-0.0709	0.03755	1	27021913	0.0466	0.1276	27021913	0.0065046	1.53e-37	163.984
27	rs115447786	T	C	-0.0510865	0.1609	0.02302	6	34354073	0.0588	0.00625994	34354073	0.00470143	1.67e-27	118.073
28	rs11614202	G	A	0.0217765	0.0203	0.85	12	9097523	0.0246	0.4082	9097523	0.00268794	5.43e-16	65.6352
29	rs11653260	G	A	-0.0142414	0.0089	0.2856	17	66464683	0.0195	0.6501	66464683	0.00237893	2.14e-09	35.8379
30	rs11664369	T	C	-0.0226943	-0.0359	0.2	18	57739072	0.022	0.1034	57739072	0.00220953	9.51e-25	105.495
31	rs1168114	G	A	0.0139866	-0.0024	0.7499	1	63156043	0.0202	0.9039	63156043	0.00205213	9.39e-12	46.4531
32	rs116843064	A	G	0.209801	-0.0563	0.0271	19	8429323	0.0546	0.303	8429323	0.00710304	9.73e-192	872.422
33	rs117230571	G	A	-0.026237	0.03	0.03527	13	41689067	0.0478	0.5306	41689067	0.00370367	1.4e-12	50.1838
34	rs117266250	A	G	0.0635108	-0.0013	0.04316	15	58608108	0.0433	0.9759	58608108	0.00476675	1.69e-40	177.521
35	rs117269855	T	C	-0.0302995	0.0282	0.03343	12	123118476	0.049	0.5644	123118476	0.00520185	5.72e-09	33.9278
36	rs11738093	G	A	-0.0144112	0.0002	0.2471	5	53301425	0.0204	0.992	53301425	0.00225375	1.61e-10	40.8873
37	rs117488242	G	A	-0.0165034	-0.0196	0.1403	10	5261832	0.0252	0.4372	5261832	0.00300812	4.11e-08	30.0993
38	rs117597286	C	T	-0.0841351	0.0392	0.02877	15	58587369	0.0534	0.4623	58587369	0.0109956	1.98e-14	58.5486
39	rs11789603	T	C	0.0661776	-0.0371	0.07518	9	107647019	0.0333	0.2651	107647019	0.00315248	7.72e-98	440.674
40	rs11854624	G	C	0.0939984	-0.004	0.2355	15	58712817	0.0207	0.846	58712817	0.00244847	1e-200	1473.84
41	rs11894589	T	C	0.0117309	0.0549	0.3097	2	188293391	0.0188	0.00354601	188293391	0.00214743	4.69e-08	30.8418
42	rs11973318	C	T	-0.0177448	0.009	0.1337	7	134681306	0.0257	0.7278	134681306	0.00279111	2.05e-10	40.4193
43	rs12146566	C	A	-0.0145224	0.0039	0.2331	11	103871404	0.0208	0.8529	103871404	0.00246687	3.93e-09	34.6565
44	rs1225056	A	C	-0.012639	-0.0117	0.2605	3	131638630	0.02	0.56	131638630	0.00221739	1.2e-08	32.4894
45	rs1240811	T	C	0.0133753	0.0103	0.3189	6	16818805	0.0188	0.5835	16818805	0.00212589	3.14e-10	39.5845
46	rs12462109	T	C	-0.0144195	0.0069	0.3026	19	52343496	0.0191	0.719	52343496	0.00216482	2.72e-11	44.3667
47	rs12629376	C	A	0.0119688	-0.0028	0.4282	3	108870782	0.0177	0.8735	108870782	0.00197033	1.24e-09	36.8997
48	rs12632030	C	T	-0.0116081	-0.0206	0.4866	3	160133339	0.0175	0.2396	160133339	0.00195593	2.94e-09	35.2221
49	rs12686780	T	C	-0.0172583	0.0004	0.1995	9	95382297	0.022	0.9869	95382297	0.00257902	2.2e-11	44.7803
50	rs12702510	T	C	-0.0257489	0.0239	0.6602	7	6485196	0.0186	0.197	6485196	0.00214661	3.77e-33	143.884
51	rs1281959	G	C	0.0138302	0.0156	0.55	6	153457548	0.0176	0.3745	153457548	0.00195364	1.45e-12	50.115
52	rs12887521	A	C	0.016567	0.0016	0.6544	14	103247844	0.0185	0.9314	103247844	0.00204982	6.36e-16	65.3215
53	rs12895424	T	G	0.0115108	-0.0176	0.568	14	24823186	0.0177	0.3188	24823186	0.00196589	4.76e-09	34.2841
54	rs12921195	A	C	-0.0182459	-0.0009	0.1283	16	4677604	0.0265	0.9734	4677604	0.00298766	1.01e-09	37.2965
55	rs12928099	A	C	0.0217868	0.0036	0.2814	16	15150505	0.0195	0.8531	15150505	0.00219341	3e-23	98.6614
56	rs12986742	C	T	-0.0121357	-0.002	0.416	2	58975143	0.0178	0.9111	58975143	0.00196578	6.68e-10	38.1118
57	rs13066793	G	A	0.0189099	-0.0524	0.08266	3	87037543	0.0323	0.1044	87037543	0.00340817	2.88e-08	30.7848
58	rs13107325	T	C	-0.0806844	0.0797	0.01352	4	103188709	0.0753	0.2896	103188709	0.00372003	2.59e-104	470.421
59	rs13111123	A	T	-0.0109415	0.0172	0.4034	4	24643228	0.0179	0.3359	24643228	0.00199838	4.37e-08	30.9776
60	rs13111599	G	A	0.0140001	0.0355	0.7515	4	83917037	0.0203	0.0807904	83917037	0.00221912	2.81e-10	39.8016
61	rs13134992	T	C	0.0130897	0.0043	0.5773	4	146393096	0.0178	0.8088	146393096	0.00198914	4.69e-11	43.3041
62	rs13179413	T	C	-0.0227449	-0.0002	0.2549	5	55868097	0.0204	0.994	55868097	0.00219503	3.69e-25	107.371
63	rs133015	G	C	0.0207104	-0.035	0.4041	22	38572526	0.0178	0.0488799	38572526	0.0019631	5.09e-26	111.299
64	rs13360957	A	G	0.0147052	-0.0254	0.8525	5	179237896	0.025	0.3109	179237896	0.00255044	8.13e-09	33.2439
65	rs13379043	C	T	0.0195001	-0.0209	0.1982	14	74250126	0.0219	0.3412	74250126	0.00221298	1.23e-18	77.6459
66	rs13389219	T	C	0.0277767	-0.0032	0.3482	2	165528876	0.0185	0.8617	165528876	0.00199786	6.05e-44	193.3
67	rs137878880	TA	T	0.0125332	0.0033	0.3444	17	53387876	0.0185	0.8599	53387876	0.00209699	2.28e-09	35.7216
68	rs137991784	A	G	0.017233	-0.0016	0.146	19	41751520	0.0249	0.95	41751520	0.00297034	6.56e-09	33.6596
69	rs140201358	G	C	-0.0532303	-0.0079	0.01388	11	823586	0.0761	0.9174	823586	0.00833282	1.68e-10	40.8069
70	rs140489	A	G	-0.0322505	-0.0076	0.3195	22	21921294	0.0189	0.685001	21921294	0.00246876	5.33e-39	170.653
71	rs141062196	A	G	-0.0174648	-0.0262	0.1361	17	495327	0.0256	0.3071	495327	0.00247141	1.59e-12	49.9387
72	rs1412234	C	T	-0.0127381	-0.0383	0.3761	9	28410683	0.0181	0.0340997	28410683	0.00208637	1.03e-09	37.2758
73	rs141440048	T	C	0.0459719	0.141	0.00227	1	182328198	0.1932	0.4656	182328198	0.00768655	2.22e-09	35.7703
74	rs141469619	G	A	-0.191251	0.0434	0.004111	11	116714293	0.144	0.763099	116714293	0.0103112	8.47e-77	344.024
75	rs141859350	A	G	-0.0731804	-0.0086	0.03336	16	68138715	0.0485	0.8587	68138715	0.00529169	1.7e-43	191.25
76	rs142288236	T	C	-0.0818735	0.0862	0.02822	8	19845612	0.053	0.104	19845612	0.00830726	6.48e-23	97.134
77	rs1423551	T	C	-0.0123505	0.0084	0.3241	5	52744408	0.0188	0.655799	52744408	0.00210354	4.32e-09	34.4721
78	rs1431659	G	A	0.0131758	0.0016	0.7589	8	73439070	0.0205	0.9392	73439070	0.00222149	3.01e-09	35.1775
79	rs143771461	T	C	-0.0659264	-0.0029	0.01364	15	58778109	0.0787	0.9707	58778109	0.00951274	4.2e-12	48.0294
80	rs144014029	C	T	0.0910321	-0.0303	0.01923	8	19891915	0.0644	0.6381	19891915	0.00942758	4.64e-22	93.2371
81	rs144311893	T	C	0.0813137	0.0913	0.007499	19	45423944	0.1034	0.3776	45423944	0.00680947	7.21e-33	142.594
82	rs1446585	G	A	0.019988	-0.0272	0.3508	2	136407479	0.0184	0.139	136407479	0.00234189	1.4e-17	72.846
83	rs145660863	AG	A	0.0776597	-0.0387	0.05747	16	56803502	0.0377	0.3044	56803502	0.00458341	2.14e-64	287.087
84	rs145919630	ACT	A	-0.0304258	0.0309	0.06802	5	130729398	0.0349	0.3757	130729398	0.00524702	6.68e-09	33.6247
85	rs1464456	A	G	0.0125164	-0.0123	0.2757	4	157616492	0.0196	0.5317	157616492	0.00203538	7.78e-10	37.8153
86	rs147011441	A	G	-0.0437767	0.0272	0.01611	8	19843748	0.0707	0.7011	19843748	0.00648135	1.44e-11	45.62
87	rs148024643	A	G	-0.0266496	0.0233	0.2714	6	34731649	0.0199	0.2428	34731649	0.00221692	2.76e-33	144.504
88	rs1497077	C	T	0.0113371	-0.0038	0.6413	14	52491655	0.0183	0.835	52491655	0.0020554	3.47e-08	30.4236
89	rs150224153	T	C	-0.0930854	-0.0502	0.07667	20	43008981	0.0332	0.1305	43008981	0.00581923	1.36e-57	255.877
90	rs150237291	C	T	0.0505568	0.0032	0.03006	18	46781014	0.0517	0.9514	46781014	0.00664819	2.86e-14	57.8299
91	rs150844304	C	A	-0.0915023	0.1172	0.005008	15	43726625	0.1238	0.3435	43726625	0.00632576	2.02e-47	209.237
92	rs1534696	A	C	0.0175731	0.0101	0.5647	7	26397239	0.0178	0.5712	26397239	0.00195614	2.62e-19	80.7043
93	rs1544913	C	T	-0.0208462	-0.0056	0.2748	2	203484781	0.0196	0.772899	203484781	0.00213602	1.68e-22	95.2452
94	rs1567353	G	C	-0.0124239	0.0142	0.3352	9	1033773	0.0185	0.4447	1033773	0.00212408	4.94e-09	34.2117
95	rs1645788	G	A	0.0411707	0.0051	0.295	19	54808174	0.0192	0.7901	54808174	0.00233386	1.2e-69	311.191
96	rs1684576	A	T	-0.0257607	-0.0162	0.5451	16	57062177	0.0177	0.3593	57062177	0.0020431	1.89e-36	158.978
97	rs16928809	A	G	-0.0285157	-0.0041	0.07408	11	2936952	0.0336	0.9019	2936952	0.0033906	4.09e-17	70.7318
98	rs17041868	C	T	-0.0259151	0.0074	0.04192	2	111894720	0.0436	0.8646	111894720	0.0039819	7.61e-11	42.357
99	rs17138358	C	G	-0.0273132	0.0144	0.2974	7	17920253	0.0191	0.4533	17920253	0.00199531	1.19e-42	187.381
100	rs17309930	A	C	-0.0229014	-0.0302	0.2396	11	27748493	0.0207	0.1435	27748493	0.0024157	2.54e-21	89.8748
101	rs17326656	T	G	-0.0210604	-0.0364	0.1633	2	48962291	0.0238	0.1272	48962291	0.00229941	5.23e-20	83.8881
102	rs174566	G	A	-0.0582235	0.0028	0.4127	11	61592362	0.0178	0.877	61592362	0.00205306	6.41e-177	804.254
103	rs17663165	A	C	0.0153533	0.0399	0.4367	3	71677981	0.0176	0.02391	71677981	0.00198009	8.92e-15	60.122
104	rs1771582	G	T	0.0142951	0.0159	0.6316	1	161614490	0.0185	0.3885	161614490	0.00203455	2.12e-12	49.3671
105	rs1779809	T	C	-0.0247036	0.0115	0.2869	1	182145545	0.0194	0.5536	182145545	0.00207689	1.26e-32	141.479
106	rs183906992	C	T	0.0309074	-0.0028	0.04106	7	95011948	0.0448	0.95	95011948	0.00484831	1.83e-10	40.6391
107	rs1968493	G	A	0.0717175	-0.0086	0.7213	16	56900100	0.0196	0.659699	56900100	0.00217584	1e-200	1086.42
108	rs1970811	C	T	-0.0113083	0.0211	0.3786	10	126696496	0.0181	0.2441	126696496	0.00195971	7.91e-09	33.2975
109	rs1980552	T	C	0.0130891	-0.0299	0.3873	20	21986005	0.018	0.0975596	21986005	0.00197768	3.63e-11	43.8034
110	rs198325	T	C	0.0194958	0.0183	0.1901	1	150937405	0.0224	0.4123	150937405	0.00235745	1.34e-16	68.3907
111	rs2011614	A	G	-0.0146463	-0.0227	0.3321	17	28781792	0.0186	0.2225	28781792	0.00203985	6.97e-13	51.5536
112	rs2058914	A	G	0.0146822	0.0017	0.585	15	63831984	0.0178	0.9242	63831984	0.00215693	9.97e-12	46.3351
113	rs2066714	C	T	0.0458185	-0.0097	0.09402	9	107586753	0.03	0.746	107586753	0.00293471	5.97e-55	243.754
114	rs2067819	A	G	0.0194017	0.0177	0.2698	3	12359049	0.0197	0.3686	12359049	0.00237702	3.29e-16	66.6214
115	rs2068888	A	G	0.0180208	-0.0068	0.4698	10	94839642	0.0175	0.697199	94839642	0.00195775	3.42e-20	84.7293
116	rs2098918	T	C	0.0120292	-0.0429	0.3849	4	37151533	0.0181	0.0175999	37151533	0.00195951	8.31e-10	37.6859
117	rs2111216	G	A	0.0215379	0.0058	0.5378	12	110010151	0.0177	0.744099	110010151	0.0019934	3.27e-27	116.739
118	rs2159607	T	G	-0.0244579	0.0279	0.9045	3	52501451	0.0299	0.3514	52501451	0.0024892	8.73e-23	96.5425
119	rs2175766	C	A	0.0114332	0.0057	0.511	4	76572191	0.0175	0.746799	76572191	0.0019585	5.29e-09	34.0791
120	rs2236464	C	T	-0.0171198	0.0055	0.1477	21	46898174	0.0249	0.8248	46898174	0.00239771	9.33e-13	50.9805
121	rs2247355	T	C	0.0190194	-0.0083	0.2485	8	103876780	0.0204	0.6842	103876780	0.00254923	8.6e-14	55.6642
122	rs2266130	A	G	-0.0120562	-0.0344	0.2607	11	90039377	0.0202	0.0877001	90039377	0.00221142	4.99e-08	30.722
123	rs2290866	T	C	-0.0132754	0.0106	0.3283	8	105907833	0.0187	0.5724	105907833	0.00225919	4.2e-09	34.5295
124	rs2294915	T	C	-0.0130119	-0.0073	0.2735	22	44340904	0.0196	0.709099	44340904	0.00230786	1.72e-08	31.7879
125	rs2297402	T	C	-0.0702982	0.0246	0.01115	9	107579880	0.0862	0.775001	107579880	0.00664935	4.01e-26	111.771
126	rs2298624	T	C	0.0304429	-0.0173	0.1718	18	47429022	0.0233	0.4577	47429022	0.00287633	3.54e-26	112.02
127	rs2298632	T	C	0.0126329	0.0049	0.553	1	23710475	0.0179	0.785599	23710475	0.00199227	2.28e-10	40.2077
128	rs2302263	T	C	-0.0377043	-0.0556	0.1284	11	64021821	0.0262	0.0340001	64021821	0.00346623	1.47e-27	118.322
129	rs2306363	T	G	0.0217351	-0.0164	0.1597	11	65405600	0.0239	0.4927	65405600	0.0024242	3.08e-19	80.3871
130	rs2307111	C	T	0.0180816	0.0032	0.4274	5	75003678	0.0177	0.8546	75003678	0.0019975	1.4e-19	81.9408
131	rs235314	T	C	-0.0176643	0.0044	0.4348	21	46271452	0.0176	0.8039	46271452	0.0019521	1.44e-19	81.8821
132	rs2417125	G	A	-0.0126629	0.027	0.2215	9	131562232	0.0211	0.2014	131562232	0.00217649	5.95e-09	33.8496
133	rs2419605	G	A	-0.0297213	-0.0156	0.1294	10	113978097	0.0263	0.5539	113978097	0.00276375	5.68e-27	115.648
134	rs2494748	T	C	-0.0252129	0.0091	0.6066	14	105258892	0.018	0.6126	105258892	0.00200696	3.38e-36	157.822
135	rs251465	C	A	0.0130889	-0.0114	0.343	5	149196090	0.0185	0.536701	149196090	0.00227121	8.27e-09	33.2117
136	rs254024	T	G	-0.0113675	0.0301	0.3905	5	103944020	0.018	0.0935707	103944020	0.00196319	7.02e-09	33.5278
137	rs254559	A	C	-0.0123831	0.0245	0.4007	5	134444982	0.0179	0.1721	134444982	0.0019851	4.43e-10	38.9129
138	rs2642438	G	A	0.028106	-0.0076	0.7174	1	220970028	0.0194	0.6965	220970028	0.00213885	1.92e-39	172.678
139	rs2643195	G	A	0.0277715	0.0275	0.7051	17	37853118	0.0193	0.1547	37853118	0.00210876	1.31e-39	173.438
140	rs2653363	T	C	0.0107292	0.0337	0.6158	6	55162885	0.018	0.06158	55162885	0.00195702	4.2e-08	30.0569
141	rs2715554	G	A	-0.0169269	-0.0653	0.1528	17	38489170	0.0244	0.00740798	38489170	0.00272067	4.92e-10	38.7082
142	rs2723065	G	A	0.015493	-0.002	0.3407	2	65279414	0.0185	0.912	65279414	0.00201876	1.66e-14	58.8982
143	rs2726114	G	A	-0.015353	-0.0114	0.7729	7	36178616	0.0209	0.5869	36178616	0.00243789	3.02e-10	39.6605
144	rs2740488	C	A	-0.0683484	0.0139	0.195	9	107661742	0.0221	0.5277	107661742	0.00222098	1e-200	947.038
145	rs2745411	A	G	-0.0117855	0.0026	0.4055	6	29518442	0.0185	0.886	29518442	0.00194966	1.49e-09	36.5408
146	rs2750411	G	T	-0.0114377	0.0104	0.4853	6	139226630	0.0176	0.5546	139226630	0.00195643	5.03e-09	34.1782
147	rs2792751	C	T	-0.0354451	-0.0168	0.6828	10	113940329	0.0188	0.3727	113940329	0.00218543	3.71e-59	263.05
148	rs2804894	A	G	0.0167041	0.0103	0.7868	10	33647091	0.0214	0.6311	33647091	0.00223061	6.96e-14	56.0788
149	rs282146	A	G	-0.0138926	0.0019	0.468	20	555352	0.0179	0.9161	555352	0.00201112	4.92e-12	47.719
150	rs2823021	A	G	-0.0136109	0.0356	0.213	21	16416811	0.0214	0.0969706	16416811	0.00240405	1.5e-08	32.0543
151	rs28432336	G	A	0.0193322	0.0011	0.4214	4	87984331	0.0179	0.9496	87984331	0.00201981	1.06e-21	91.6097
152	rs28446899	T	C	-0.0251871	-0.009	0.04037	8	72396213	0.0447	0.8404	72396213	0.00368914	8.65e-12	46.6129
153	rs28510484	C	G	-0.0151972	-0.0006	0.1689	15	31637569	0.0234	0.98	31637569	0.00261249	5.99e-09	33.839
154	rs28718554	C	T	-0.0137422	0.0152	0.2662	18	19672960	0.0199	0.4437	19672960	0.00229908	2.27e-09	35.7276
155	rs2925979	C	T	0.0373204	-0.013	0.6785	16	81534790	0.0188	0.49	81534790	0.00217927	9.63e-66	293.272
156	rs2943645	T	C	-0.04504	0.0343	0.6371	2	227099180	0.0182	0.05972	227099180	0.00204269	9.68e-108	486.174
157	rs2963468	G	A	-0.0195123	0.0032	0.1371	5	158003020	0.0255	0.8999	158003020	0.0023191	3.97e-17	70.791
158	rs296886	G	A	0.0140745	0.0155	0.2106	9	86592026	0.0215	0.4698	86592026	0.00238354	3.53e-09	34.8675
159	rs2980888	C	T	0.0390633	-0.0465	0.7414	8	126507308	0.0199	0.0197401	126507308	0.00214586	4.79e-74	331.387
160	rs308	G	T	0.130848	0.0801	0.02996	8	19817476	0.0512	0.118	19817476	0.00688141	1.29e-80	361.559
161	rs3184504	C	T	0.028304	0.0338	0.5901	12	111884608	0.0178	0.0568997	111884608	0.00195763	2.22e-47	209.042
162	rs34237080	T	C	-0.021515	0.0103	0.07671	1	235035188	0.033	0.755499	235035188	0.00368761	5.4e-09	34.0402
163	rs343	A	C	0.136302	0.0106	0.06362	8	19810787	0.0359	0.768	19810787	0.00360345	1e-200	1430.76
164	rs34672342	TA	T	-0.011936	-0.0135	0.2925	5	135455791	0.0192	0.4818	135455791	0.00211493	1.66e-08	31.8512
165	rs34712273	A	C	-0.0131813	0.0042	0.5385	1	924528	0.0177	0.8124	924528	0.00198998	3.5e-11	43.8752
166	rs34940374	A	G	-0.0147987	0.0349	0.2471	7	150331377	0.0203	0.0855598	150331377	0.00253028	4.96e-09	34.2066
167	rs351379	T	G	0.0121155	-0.0301	0.2706	1	212423789	0.0197	0.1264	212423789	0.00202122	2.05e-09	35.9299
168	rs35374654	T	A	0.0175668	-0.0223	0.2443	3	185926247	0.0207	0.2823	185926247	0.00231923	3.61e-14	57.3717
169	rs35473170	A	G	0.015591	-0.014	0.5235	4	69361441	0.0176	0.4238	69361441	0.00207187	5.27e-14	56.6269
170	rs35493868	G	C	0.0378541	-0.0068	0.1804	7	73039406	0.0229	0.7662	73039406	0.00242685	7.51e-55	243.299
171	rs3732356	T	G	-0.0313032	0.0284	0.932	3	119529113	0.035	0.4163	119529113	0.00397188	3.24e-15	62.1134
172	rs3747973	G	A	0.0134167	-0.002	0.6134	1	205677148	0.018	0.91	205677148	0.00199173	1.63e-11	45.3764
173	rs375054	C	T	-0.0540937	-0.0703	0.9266	16	56578386	0.0337	0.0369896	56578386	0.00374412	2.59e-47	208.734
174	rs3768321	T	G	-0.0461651	0.0066	0.1652	1	40035928	0.0237	0.7799	40035928	0.00245905	1.24e-78	352.446
175	rs3769159	A	C	0.0145545	-0.0277	0.1428	2	174070111	0.025	0.2681	174070111	0.00242277	1.89e-09	36.0886
176	rs3803800	G	A	0.022489	0.0021	0.756	17	7462969	0.0203	0.9189	7462969	0.00238731	4.5e-21	88.7407
177	rs3814883	T	C	-0.0167744	0.053	0.4134	16	29994922	0.0178	0.00287303	29994922	0.00200619	6.2e-17	69.9117
178	rs3912391	A	G	0.0129785	-0.0187	0.4107	4	39698824	0.0178	0.2934	39698824	0.00195086	2.88e-11	44.2585
179	rs3996350	C	G	0.0324225	0.0195	0.464	7	130427057	0.0176	0.266	130427057	0.00196718	4.97e-61	271.647
180	rs4016338	C	T	0.0218557	-0.0993	0.101	12	57399015	0.029	0.000628406	57399015	0.00350765	4.64e-10	38.8237
181	rs40270	C	A	-0.0292065	-0.0167	0.7062	5	55804552	0.0192	0.386	55804552	0.00232336	3.05e-36	158.025
182	rs429358	C	T	-0.0779609	-0.0083	0.1831	19	45411941	0.023	0.718899	45411941	0.00269421	4.15e-184	837.319
183	rs4309533	A	G	-0.0156071	0.0249	0.2355	2	128588605	0.0208	0.2308	128588605	0.00269918	7.37e-09	33.4334
184	rs4323719	T	C	-0.0172504	0.021	0.5831	1	219677532	0.0178	0.2379	219677532	0.00197021	2.03e-18	76.6608
185	rs4327684	G	A	0.012884	-0.0191	0.7191	6	20302489	0.0195	0.3261	20302489	0.00210813	9.87e-10	37.3514
186	rs4330777	A	G	-0.0230878	0.067	0.4653	16	57235644	0.0176	0.0001448	57235644	0.00200308	9.74e-31	132.852
187	rs4332553	C	T	-0.0137529	-0.0031	0.4091	12	56469953	0.0178	0.8631	56469953	0.00199727	5.74e-12	47.4149
188	rs4369653	T	C	0.076252	0.0325	0.6978	16	56997551	0.0192	0.0902693	56997551	0.0021823	1e-200	1220.88
189	rs4614	G	A	-0.0172976	-0.0142	0.3017	11	118952371	0.0192	0.4582	118952371	0.00199603	4.48e-18	75.0996
190	rs4650994	A	G	-0.0203661	0.0013	0.4661	1	178515312	0.0176	0.9428	178515312	0.00195461	2.02e-25	108.566
191	rs467303	T	C	0.0140837	0.0334	0.3965	9	136904835	0.0179	0.0627798	136904835	0.00221665	2.1e-10	40.3682
192	rs4675812	A	G	0.0156207	0.0076	0.615	2	242395674	0.018	0.6745	242395674	0.00198268	3.31e-15	62.072
193	rs4686392	G	A	-0.0127076	0.031	0.2987	3	185524081	0.0191	0.1043	185524081	0.00215179	3.51e-09	34.8761
194	rs468692	T	C	0.0133262	-0.002	0.8036	22	29957013	0.022	0.9291	29957013	0.00231286	8.32e-09	33.1982
195	rs4803748	T	C	0.012221	0.0181	0.3566	19	45247048	0.0184	0.3254	45247048	0.00202355	1.55e-09	36.4742
196	rs4804413	T	C	-0.0144587	0.0283	0.3964	19	7222655	0.0179	0.1152	7222655	0.00197524	2.48e-13	53.582
197	rs4805881	C	A	0.022508	0.0137	0.6579	19	33896432	0.0185	0.4565	33896432	0.00207509	2.07e-27	117.652
198	rs4820346	G	C	0.0170903	-0.0079	0.6003	22	39125074	0.0179	0.6594	39125074	0.00211332	6.12e-16	65.3987
199	rs4834749	A	G	0.0149329	-0.0223	0.2441	4	120042718	0.0204	0.2739	120042718	0.0025352	3.86e-09	34.6948
200	rs4843780	T	C	-0.0156616	-0.0201	0.3066	16	88077662	0.019	0.2895	88077662	0.00203341	1.34e-14	59.3229
201	rs4843861	T	A	0.0124308	-0.0028	0.2302	16	85950976	0.0209	0.8947	85950976	0.00225956	3.77e-08	30.2657
202	rs4875043	C	A	-0.013509	-0.0069	0.2329	8	144496772	0.0208	0.7405	144496772	0.00240478	1.94e-08	31.557
203	rs488490	A	C	-0.106871	0.0153	0.8549	15	58737661	0.0249	0.5383	58737661	0.00280366	1e-200	1453.01
204	rs490937	G	T	-0.0117072	0.0672	0.3052	11	30395895	0.0191	0.000426305	30395895	0.00212814	3.77e-08	30.2626
205	rs4917675	C	T	0.0151956	0.0094	0.2743	10	115799477	0.0197	0.633299	115799477	0.00223983	1.17e-11	46.0262
206	rs4930352	T	G	0.015897	0.0159	0.5277	11	66066993	0.0176	0.3676	66066993	0.00199616	1.67e-15	63.422
207	rs4939883	C	T	0.0854533	0.0099	0.8248	18	47167214	0.0231	0.6669	47167214	0.00254446	1e-200	1127.89
208	rs4947121	C	T	-0.0133155	-0.0539	0.8381	6	111834954	0.0238	0.0236499	111834954	0.00234616	1.38e-08	32.2107
209	rs4950978	T	C	-0.0137339	-0.0103	0.2862	1	205024573	0.0195	0.5981	205024573	0.00236077	5.97e-09	33.8439
210	rs4969143	C	T	0.0303833	0.0377	0.6812	17	76405736	0.0189	0.04563	76405736	0.00203186	1.48e-50	223.605
211	rs532436	A	G	0.0231641	0.0996	0.1999	9	136149830	0.0218	5.02e-06	136149830	0.00251648	3.42e-20	84.7313
212	rs55665473	A	G	0.030516	-0.0068	0.2803	10	46022005	0.0195	0.7281	46022005	0.00228323	9.65e-41	178.631
213	rs558003	A	G	0.0197377	-0.0281	0.07482	13	51172963	0.0334	0.401	51172963	0.00333843	3.37e-09	34.9549
214	rs558971	G	A	0.0169648	0.0247	0.5604	1	234853406	0.0177	0.1628	234853406	0.0019632	5.55e-18	74.6738
215	rs559355	T	A	-0.0339916	0.0221	0.229	11	75451281	0.0208	0.289	75451281	0.00269669	1.98e-36	158.884
216	rs56101431	C	T	-0.0111519	-0.0179	0.4005	13	111529921	0.0179	0.3187	111529921	0.00199082	2.12e-08	31.3786
217	rs56848735	T	C	-0.0210896	0.0175	0.2163	12	6663388	0.0212	0.4114	6663388	0.00259448	4.34e-16	66.0748
218	rs57074291	G	C	0.0141305	0.0135	0.214	2	227229344	0.0213	0.5259	227229344	0.0022257	2.17e-10	40.3071
219	rs57384528	A	C	0.0129923	0.0273	0.2841	3	62492172	0.0195	0.1621	62492172	0.00234421	2.99e-08	30.717
220	rs5788459	TA	T	-0.0192461	0.065	0.1183	10	122857482	0.0272	0.01685	122857482	0.00345526	2.55e-08	31.0259
221	rs58729290	A	G	-0.0298949	-0.0065	0.07852	17	17446940	0.0326	0.8424	17446940	0.00403461	1.27e-13	54.9024
222	rs59360013	T	C	-0.0268348	-0.005	0.07916	18	74976835	0.0326	0.8793	74976835	0.00485534	3.26e-08	30.5462
223	rs59781045	T	C	0.0738466	-0.0208	0.08077	11	117095283	0.0322	0.5187	117095283	0.00391307	1.95e-79	356.144
224	rs6018652	A	G	0.024449	0.0104	0.7887	20	46340974	0.0217	0.6307	46340974	0.00239955	2.22e-24	103.816
225	rs60572790	C	T	-0.0117912	-0.0108	0.3114	11	43692383	0.0189	0.5671	43692383	0.00211596	2.51e-08	31.0528
226	rs6066149	A	G	0.0145458	-0.0026	0.2127	20	45602638	0.0215	0.902	45602638	0.00216849	1.98e-11	44.9946
227	rs6073958	C	T	-0.0611812	-0.0389	0.1751	20	44551855	0.0231	0.0916495	44551855	0.00244466	3.15e-138	626.324
228	rs6123685	A	G	0.0151632	-0.0042	0.2505	20	55836040	0.0205	0.8383	55836040	0.00224153	1.34e-11	45.7607
229	rs6142206	A	G	-0.0166433	-0.0142	0.4736	20	33212055	0.0176	0.418	33212055	0.00197438	3.47e-17	71.0587
230	rs61749613	G	A	0.0310417	-0.0377	0.01801	5	82815170	0.0649	0.5615	82815170	0.00489675	2.31e-10	40.186
231	rs62117489	A	C	0.0467021	-0.0116	0.03404	19	8442202	0.0486	0.811	8442202	0.00430598	2.09e-27	117.633
232	rs62285077	T	C	0.0154736	-0.0082	0.1669	3	156244888	0.0235	0.7271	156244888	0.00264927	5.2e-09	34.1138
233	rs62407073	G	C	0.0286641	0.0159	0.03049	5	180027242	0.0523	0.7617	180027242	0.00512656	2.25e-08	31.2626
234	rs62407790	G	C	-0.0150312	0.0184	0.2213	5	180233755	0.0213	0.3878	180233755	0.00256612	4.7e-09	34.311
235	rs62526883	G	T	-0.0131225	-0.0073	0.6949	8	121877280	0.0192	0.7021	121877280	0.00227124	7.57e-09	33.3816
236	rs635769	C	T	0.0210318	-0.0311	0.5713	6	139831981	0.0177	0.0783105	139831981	0.00201789	1.95e-25	108.632
237	rs646776	T	C	-0.0286243	0.0148	0.7843	1	109818530	0.0214	0.4896	109818530	0.00235229	4.56e-34	148.077
238	rs6542680	T	C	-0.0264511	-0.0155	0.6491	2	3640142	0.0186	0.4057	3640142	0.00256426	6.01e-25	106.405
239	rs66464310	A	T	0.024556	0.0098	0.05801	9	19353626	0.0375	0.7941	19353626	0.00363532	1.43e-11	45.6278
240	rs66733826	C	T	0.0131501	-0.0297	0.2062	2	23582135	0.0217	0.1706	23582135	0.00231915	1.43e-08	32.1514
241	rs6705285	T	G	0.0108553	-0.0078	0.6767	2	66709468	0.0189	0.6785	66709468	0.00197254	3.73e-08	30.2853
242	rs6710091	G	C	0.0153785	-0.0023	0.3605	2	239597	0.0182	0.8989	239597	0.00204627	5.67e-14	56.481
243	rs6718037	G	T	-0.0116906	0.0053	0.4595	2	48349191	0.0176	0.7637	48349191	0.00197352	3.15e-09	35.0906
244	rs676210	A	G	0.0599317	-0.0212	0.2681	2	21231524	0.0198	0.2831	21231524	0.00242205	3.58e-135	612.276
245	rs6762415	G	T	-0.0107927	-0.0092	0.4393	3	133478557	0.0177	0.6039	133478557	0.00196007	3.66e-08	30.3192
246	rs6765484	T	C	0.0233916	-0.0368	0.5611	3	50041313	0.0176	0.0365199	50041313	0.00195569	5.7e-33	143.061
247	rs686030	A	C	0.049521	-0.0122	0.882	9	15304782	0.0272	0.652701	15304782	0.002807	1.17e-69	311.239
248	rs6877776	G	A	-0.0147944	0.0077	0.6265	5	153374892	0.0181	0.6703	153374892	0.00201942	2.37e-13	53.6712
249	rs689183	T	G	-0.0147057	0.018	0.6926	11	110012143	0.0192	0.3463	110012143	0.0022832	1.19e-10	41.4843
250	rs6934962	T	C	0.0165364	-0.0178	0.4258	6	116322349	0.0177	0.315	116322349	0.00199096	9.92e-17	68.9853
251	rs7000494	C	G	-0.146358	-0.0538	0.01935	8	19873502	0.064	0.4006	19873502	0.00580443	2.75e-140	635.79
252	rs7010207	T	C	0.0147135	-0.0236	0.1928	8	9107177	0.0225	0.2937	9107177	0.00223864	4.95e-11	43.198
253	rs703966	A	G	0.0152056	-0.036	0.3815	10	80954251	0.018	0.04581	80954251	0.00197604	1.42e-14	59.2128
254	rs7136506	C	T	-0.0384138	-0.0123	0.2215	12	125326153	0.0212	0.5618	125326153	0.00241316	4.72e-57	253.397
255	rs7144654	G	A	-0.0147362	0.0334	0.4252	14	75298637	0.0177	0.0590296	75298637	0.00195223	4.41e-14	56.9782
256	rs7149672	G	A	-0.0123293	-0.0026	0.6328	14	81657336	0.0181	0.8861	81657336	0.00205517	1.98e-09	35.99
257	rs7156516	T	G	-0.0163567	0.022	0.7226	14	69280049	0.0196	0.2597	69280049	0.00227153	5.99e-13	51.8507
258	rs71603401	G	A	-0.0157241	0.08	0.07744	4	18034463	0.0327	0.0143199	18034463	0.00287476	4.51e-08	30.9177
259	rs7170463	G	A	0.0207597	0.008	0.3473	15	41888918	0.0184	0.6645	41888918	0.0021214	1.29e-22	95.7628
260	rs7199285	T	C	0.014885	0.0206	0.1735	16	19980931	0.0233	0.3767	19980931	0.00261966	1.33e-08	32.2855
261	rs7251640	C	T	0.0147618	-0.0096	0.2161	19	18614935	0.0213	0.6531	18614935	0.00249071	3.09e-09	35.1263
262	rs72630915	T	C	-0.0143819	0.0029	0.1194	1	2980578	0.0271	0.916	2980578	0.00255928	1.92e-08	31.5789
263	rs72647336	A	G	-0.0457267	-0.0152	0.03736	8	126445055	0.047	0.746799	126445055	0.00455999	1.15e-23	100.557
264	rs72801474	A	G	0.0215319	-0.033	0.05718	5	132444128	0.0379	0.3848	132444128	0.00335273	1.34e-10	41.2446
265	rs72836561	T	C	-0.168228	0.0164	0.03193	17	41926126	0.0497	0.741199	41926126	0.00552841	1e-200	925.968
266	rs72959041	A	G	-0.052141	0.0728	0.06447	6	127454893	0.0364	0.0451804	127454893	0.00452333	9.63e-31	132.875
267	rs72964564	C	A	-0.0123546	0.01	0.1752	3	123054770	0.0231	0.664401	123054770	0.00225131	4.07e-08	30.1153
268	rs7307711	C	T	-0.0123456	-0.0146	0.2111	12	106906420	0.0215	0.497299	106906420	0.00220968	2.31e-08	31.2152
269	rs73109462	G	A	-0.0176584	-0.013	0.07381	7	44786840	0.0335	0.697599	44786840	0.00290016	1.14e-09	37.0731
270	rs73243877	G	A	-0.0268967	0.0099	0.1429	4	26047616	0.0251	0.6949	26047616	0.00261193	7.22e-25	106.041
271	rs737337	C	T	-0.0545912	-0.0124	0.0907	19	11347493	0.0306	0.6842	11347493	0.00367826	7.89e-50	220.273
272	rs74456742	A	G	0.0324141	0.023	0.08281	17	42191796	0.0318	0.4703	42191796	0.0053363	1.25e-09	36.8967
273	rs74500135	C	T	0.0605072	-0.0761	0.00267	9	106603816	0.1711	0.656401	106603816	0.0103936	5.83e-09	33.8908
274	rs7488780	C	G	0.0158909	-0.008	0.2546	12	20579392	0.0202	0.692599	20579392	0.00243294	6.51e-11	42.6613
275	rs75032664	G	C	-0.0562113	-0.0506	0.02826	8	19692425	0.0541	0.349	19692425	0.00932469	1.66e-09	36.3395
276	rs75246752	C	G	-0.0539343	-0.0758	0.996577	1	145630111	0.1597	0.6351	145630111	0.00863848	4.28e-10	38.9812
277	rs7546242	T	C	0.0131506	0.0193	0.469	1	66093030	0.0176	0.2725	66093030	0.00202668	8.66e-11	42.1037
278	rs75479205	G	A	0.0137385	0.0431	0.2326	6	7255610	0.0207	0.0368697	7255610	0.00248201	3.11e-08	30.6388
279	rs75609851	A	G	0.173443	0.0233	0.01276	8	19871080	0.079	0.768199	19871080	0.00992822	2.44e-68	305.19
280	rs75662196	C	G	0.0676079	0.0133	0.005642	8	19941656	0.1179	0.9103	19941656	0.006083	1.07e-28	123.526
281	rs75663614	C	T	-0.103704	0.0678	0.02887	15	58687040	0.0523	0.1948	58687040	0.00565354	3.74e-75	336.473
282	rs7583067	T	C	0.0157565	-0.02	0.2454	2	100796850	0.0205	0.329	100796850	0.00230151	7.59e-12	46.8699
283	rs76186975	T	C	-0.0168461	-0.0285	0.1413	14	89795111	0.0252	0.2575	89795111	0.00267194	2.89e-10	39.7508
284	rs76281393	G	T	-0.0162671	-0.0456	0.09394	4	103932975	0.0301	0.1301	103932975	0.00269072	1.49e-09	36.5497
285	rs76428106	C	T	-0.0514878	0.0723	0.01201	13	28604007	0.083	0.3836	28604007	0.00896423	9.26e-09	32.99
286	rs76534758	C	T	0.0158204	-0.0189	0.1801	7	106963262	0.0229	0.4096	106963262	0.00232579	1.03e-11	46.2694
287	rs76602912	C	T	-0.0372021	-0.0433	0.02306	20	57459868	0.0585	0.459501	57459868	0.00640565	6.33e-09	33.7294
288	rs7665587	C	T	0.0137423	0.0107	0.4416	4	99796777	0.0177	0.5461	99796777	0.00198045	3.95e-12	48.1494
289	rs7684939	A	G	0.0141757	-0.0026	0.4803	4	55509189	0.0175	0.8815	55509189	0.00194872	3.48e-13	52.9164
290	rs76856822	C	T	0.0450406	-0.0071	0.01446	18	46902576	0.0737	0.923	46902576	0.0075136	2.04e-09	35.9345
291	rs76880877	C	A	-0.0288303	-0.0196	0.1012	3	185802628	0.029	0.4998	185802628	0.00285041	4.77e-24	102.302
292	rs7700617	A	C	-0.0118587	0.0195	0.6279	5	39546706	0.0182	0.283	39546706	0.00195466	1.3e-09	36.8071
293	rs771481	A	T	0.0285976	0.0278	0.1821	1	93846653	0.0227	0.2198	93846653	0.00252381	9.2e-30	128.394
294	rs77243579	G	A	-0.0201574	-0.0237	0.3102	6	109640864	0.0189	0.2099	109640864	0.0020964	6.89e-22	92.4529
295	rs7725218	A	G	-0.012542	0.0439	0.3603	5	1282414	0.0183	0.0161998	1282414	0.00206201	1.18e-09	36.9958
296	rs7730268	G	T	-0.0202961	-0.0139	0.06214	5	43824263	0.0365	0.702399	43824263	0.00366287	3.01e-08	30.7031
297	rs77320712	T	G	-0.012655	0.0204	0.2041	3	153238877	0.0218	0.3488	153238877	0.00231764	4.75e-08	30.8148
298	rs7794796	T	C	-0.0172666	-0.0007	0.3557	7	150540196	0.0184	0.9712	150540196	0.00208884	1.38e-16	68.3287
299	rs77960347	G	A	0.285486	-0.0166	0.007448	18	47109955	0.1014	0.8702	47109955	0.00846122	1e-200	1138.42
300	rs78058190	A	G	-0.077146	0.0323	0.08143	2	219699999	0.0324	0.3179	219699999	0.00501273	1.91e-53	236.853
301	rs7817574	C	T	0.0346457	-0.0115	0.2467	8	144302570	0.0204	0.574101	144302570	0.0025252	7.71e-43	188.238
302	rs7826177	C	T	0.0120367	-0.0047	0.6351	8	34406540	0.0184	0.7963	34406540	0.0020484	4.2e-09	34.5291
303	rs78506520	A	G	0.0231523	0.0361	0.06138	11	47102183	0.0368	0.326	47102183	0.00407544	1.34e-08	32.273
304	rs79153732	T	C	-0.0928086	-0.0729	0.006493	8	19662937	0.1108	0.5107	19662937	0.00765921	8.56e-34	146.828
305	rs7924036	T	G	0.013836	-0.0117	0.515	10	65191645	0.0175	0.5066	65191645	0.00195085	1.32e-12	50.3006
306	rs79354956	G	A	0.0339182	-0.006	0.02403	18	58104014	0.0572	0.9158	58104014	0.00600684	1.64e-08	31.884
307	rs7964492	C	A	0.0312532	0.0402	0.2317	12	57823585	0.0207	0.0522396	57823585	0.00227271	4.99e-43	189.104
308	rs8025665	A	G	-0.0114236	0.0134	0.7207	15	73263049	0.0196	0.4943	73263049	0.00207709	3.8e-08	30.2479
309	rs8083730	A	G	0.0198134	0.0312	0.1072	18	293519	0.0287	0.2776	293519	0.00353251	2.04e-08	31.4595
310	rs8107967	G	A	0.0152238	-0.0213	0.5097	19	7972615	0.0175	0.2246	7972615	0.00197286	1.19e-14	59.5461
311	rs900802	T	C	0.0156331	0.0164	0.7152	15	74628242	0.0194	0.4001	74628242	0.00214177	2.9e-13	53.2776
312	rs907866	A	G	-0.0183126	-0.0109	0.5524	2	20371380	0.0176	0.5351	20371380	0.00196957	1.43e-20	86.4484
313	rs921919	A	G	-0.0416808	0.001	0.5714	12	125265201	0.0179	0.9563	125265201	0.00212036	5e-86	386.414
314	rs9306	C	T	-0.0139282	-0.0275	0.4506	6	163736204	0.0177	0.1195	163736204	0.00201906	5.26e-12	47.5874
315	rs932589	T	C	-0.0141653	-0.0167	0.4402	6	137083138	0.0178	0.3484	137083138	0.00200077	1.44e-12	50.1253
316	rs9490	C	T	0.0130301	-0.0163	0.1974	7	38269675	0.022	0.4601	38269675	0.00229313	1.33e-08	32.2878
317	rs9527706	G	A	-0.0132097	0.0338	0.2665	13	58402479	0.0198	0.0885605	58402479	0.00218672	1.53e-09	36.4922
318	rs9604045	T	G	0.0184994	-0.0463	0.1716	13	113927208	0.0237	0.0509401	113927208	0.00234233	2.84e-15	62.3762
319	rs9608972	C	T	-0.0154562	0.0076	0.2022	22	30931307	0.0219	0.7267	30931307	0.00227071	9.98e-12	46.3321
320	rs964184	C	G	0.107572	-0.0475	0.8541	11	116648917	0.0248	0.0548997	116648917	0.00288948	1e-200	1385.99
321	rs9647335	T	A	0.0271084	-0.0244	0.1183	3	135880410	0.0271	0.3696	135880410	0.00248484	1.04e-27	119.018
322	rs968050	T	C	0.0142919	0.0256	0.4797	6	98574560	0.0176	0.1452	98574560	0.00195489	2.65e-13	53.4485
323	rs9844972	C	G	-0.0347607	0.0807	0.05495	3	150097635	0.0386	0.0365199	150097635	0.00386101	2.2e-19	81.0541
324	rs9877304	A	G	-0.0141294	0.0158	0.2359	3	196073072	0.0207	0.444	196073072	0.00222277	2.06e-10	40.4072
325	rs998584	A	C	-0.0337103	0.0233	0.4799	6	43757896	0.0177	0.1875	43757896	0.0019577	1.9e-66	296.506
326	rs9987289	G	A	0.0913426	-0.0046	0.8571	8	9183358	0.0264	0.86	9183358	0.00339798	3.62e-159	722.612

## Sheet: Table S5
Exposure	Outcome	MR Egger		Weighted median		Inverse variance weighted		Simple mode		Weighted mode
		or(lci95-uci95)	P	or(lci95-uci95)	P	or(lci95-uci95)	P	or(lci95-uci95)	P	or(lci95-uci95)	P
TCHO	Endometriosis	0.858(0.660-1.115)	0.258	0.938(0.783-1.123)	0.485	1.030(0.899-1.181)	0.667	1.033(0.743-1.435)	0.848	0.970(0.764-1.232)	0.804
LDL		0.944(0.798-1.117)	0.506	1.008(0.881-1.153)	0.907	1.041(0.930-1.167)	0.483	1.055(0.840-1.327)	0.646	0.991(0.859-1.142)	0.898
HDL		0.985(0.839-1.155)	0.849	0.950(0.823-1.098)	0.488	0.952(0.861-1.052)	0.331	0.855(0.629-1.162)	0.318	0.942(0.802-1.106)	0.465

## Sheet: legends
Supplementary File Legends
Table S1. Genetic instruments for TG used in the two-sample Mendelian randomization analysis.
Table S2. Genetic instruments for LDL-C used in the two-sample Mendelian randomization analysis.
Table S3. Genetic instruments for HDL-C used in the two-sample Mendelian randomization analysis.
Table S4. Genetic instruments for TCHO used in the two-sample Mendelian randomization analysis.
Table S5. Mendelian randomization estimates for total cholesterol, LDL-C, and HDL-C in relation to endometriosis
